# Supplementary material for: Distinct mutations with different inheritance mode caused similar retinal dystrophies in one family: a demonstration of the importance of genetic annotations in complicated pedigrees
Source: J Transl Med. 2018 May 29;16:145. doi: 10.1186/s12967-018-1522-7 (PMC5975579; doi:10.1186/s12967-018-1522-7)
Supplement: Supplementary file 3 — Additional file 3: Table S3. Overview of data production. [file 12967_2018_1522_MOESM3_ESM.xlsx]

## Sheet: Sheet1
Table S3 Overview of data production.
Items	A-IV:3	A-VI:2	A-VI:3	B-III:5	B-IV:1
Approach	WES	WES	WES	WES	WES
Reads mapped to genome	139385539	144103382	124705306	62692550	106853676
Bases in target region (bp)	4794490701	4028480434	4085588994	5838401614	6867469147
Basesmapped to flanking regions	3107469846	2677577356	2800550186	1404999716	2561632622
Capture specificity (%)	0.632121	0.519832	0.616076	0.797665	0.61396
Mean depth of target region (X)	78.9865	66.3669	67.3077	96.1843	113.138
Coverage of target region (%)	97.9057	98.5102	98.0673	98.1081	98.533
Fraction of target region covered >=2X (%)	97.3019	97.5603	97.3595	97.1473	97.8865
Fraction of target region covered >=10X (%)	93.8075	93.2855	93.58	92.6135	94.8339
Fraction of target region covered >=20X (%)	88.4149	86.8535	87.1994	86.4722	91.1444
Gender	Male	Female	Male	Female	Male
Abbreviations: WES = whole exome sequencing.
