# Supplementary material for: Distinct mutations with different inheritance mode caused similar retinal dystrophies in one family: a demonstration of the importance of genetic annotations in complicated pedigrees
Source: J Transl Med. 2018 May 29;16:145. doi: 10.1186/s12967-018-1522-7 (PMC5975579; doi:10.1186/s12967-018-1522-7)
Supplement: Supplementary file 4 — Additional file 4: Table S4. Coverage for all exons in all known RP genes. [file 12967_2018_1522_MOESM4_ESM.xlsx]

## Sheet: Sheet1
Table S4 Coverage for all exons in all known RP genes.
Chr	Position_start	Position_end	Length	Gene/NCBI ID/Exon	% of GC	A-VI:2	A-VI:3	A-IV:3	B-IV:1	B-III:5
1	861321	861393	73	SAMD11,NM_152486,exon2	0.630137	87.2055	72.1918	79.0822	130.233	160.301
1	865534	865716	183	SAMD11,NM_152486,exon3	0.650273	16.4372	18.6831	21.1311	52.3825	59.9454
1	866418	866469	52	SAMD11,NM_152486,exon4	0.596154	25.3654	26.3846	33.3077	32.8846	30.0192
1	871151	871276	126	SAMD11,NM_152486,exon5	0.650794	32.7937	26.1429	31.2222	137.675	121.214
1	874419	874509	91	SAMD11,NM_152486,exon6	0.615385	27.6264	29.7033	44.3956	115.824	156.835
1	874654	874840	187	SAMD11,NM_152486,exon7	0.695187	26.9198	25.5187	44.3316	86.8182	119.856
1	876523	876686	164	SAMD11,NM_152486,exon8	0.731707	10.2073	15.3659	14.6341	37.8232	72.8598
1	877515	877631	117	SAMD11,NM_152486,exon9	0.735043	3.90598	7.10256	3.11966	9.07692	3.36752
1	877789	877868	80	SAMD11,NM_152486,exon10	0.7125	2.425	5.1875	5.25	4.375	4.6625
1	877938	878438	501	SAMD11,NM_152486,exon11	0.742515	22.4391	17.4291	24.3214	54.2495	51.9561
1	878632	878757	126	SAMD11,NM_152486,exon12	0.666667	28.4841	20.3254	31.746	33.6667	41.3968
1	879077	879188	112	SAMD11,NM_152486,exon13	0.678571	21.6786	22.6607	34.8661	34.0982	36.125
1	879287	879533	247	SAMD11,NM_152486,exon14	0.672065	37.1457	47.5425	43.9514	171.984	200.947
1	19545796	19545976	181	EMC1,NM_001271427,exon23	0.486188	101.37	91.2376	137.575	95.768	117.492
1	19546062	19546192	131	EMC1,NM_001271427,exon22	0.473282	99.7939	92.8931	114.87	65.4046	89.1679
1	19547257	19547342	86	EMC1,NM_001271427,exon21	0.546512	71.1744	66.5233	80.9419	89.8953	90.8953
1	19549117	19549328	212	EMC1,NM_001271427,exon20	0.608491	71.316	76.75	94.1274	94.8208	142.717
1	19549889	19550063	175	EMC1,NM_001271427,exon19	0.554286	67.2	73.5143	69.0971	84.6914	166.217
1	19553806	19553944	139	EMC1,NM_001271427,exon18	0.582734	56.7338	56.964	62.6115	58.6331	135.468
1	19557337	19557457	121	EMC1,NM_001271427,exon17	0.528926	65.438	60.595	89.6116	35.8017	75.6777
1	19557754	19557916	163	EMC1,NM_001271427,exon16	0.496933	82.6994	63.7117	83.8528	60.5767	64.1043
1	19559117	19559267	151	EMC1,NM_001271427,exon15	0.516556	112.768	112.311	147.258	35.8808	54.4437
1	19559429	19559629	201	EMC1,NM_001271427,exon14	0.497512	82.5174	70.995	81.194	41.0647	84.5224
1	19561623	19561746	124	EMC1,NM_001271428,exon13|EMC1,NM_001271427,exon13	0.612903	37.3871	54.5565	43.0242	319.944	375.71
1	19563635	19563732	98	EMC1,NM_001271427,exon12	0.510204	48.2653	60.3367	75.6837	42.1633	62.0408
1	19564510	19564633	124	EMC1,NM_001271427,exon11	0.564516	92.9597	89.4435	114.194	112.766	118.669
1	19565288	19565351	64	EMC1,NM_001271427,exon10|EMC1,NM_001271428,exon10	0.453125	68.9531	63.7969	109.094	41.2812	36.9219
1	19565724	19565796	73	EMC1,NM_001271427,exon9	0.589041	43.9452	32.8767	36.3151	71.4795	85.5753
1	19566311	19566479	169	EMC1,NM_001271427,exon8	0.544379	77.1183	71.4142	94.9763	77.5444	136.189
1	19566790	19566940	151	EMC1,NM_001271427,exon7	0.582781	97.2715	86.0728	99.6159	84.8477	92.5166
1	19567509	19567636	128	EMC1,NM_001271427,exon6	0.5	92	79.9141	104.172	67.1719	88.6484
1	19568838	19568967	130	EMC1,NM_001271427,exon5	0.553846	66.2231	57.3692	61.5077	48.6923	61.9769
1	19570107	19570201	95	EMC1,NM_001271427,exon4	0.557895	85.8526	107.011	112.642	111.874	157.537
1	19570443	19570509	67	EMC1,NM_001271427,exon3	0.641791	59.9552	48.597	70.1642	65.4776	88.8507
1	19571399	19571524	126	EMC1,NM_001271427,exon2	0.460317	56.3889	46.7778	82.6905	63.0476	65.119
1	19577908	19578003	96	EMC1,NM_001271427,exon1	0.583333	93.7812	91.7292	114.812	150.875	142.073
1	26759436	26759499	64	DHDDS,NM_001243564,exon2	0.46875	106.922	93.0156	127.516	52.7188	61.2969
1	26764658	26764775	118	DHDDS,NM_001243564,exon3	0.567797	67.7712	48.5678	62.322	73.4407	145.958
1	26769221	26769364	144	DHDDS,NM_001243564,exon4|DHDDS,NM_001319959,exon4	0.520833	97.5556	67.5833	108.632	128.069	185.236
1	26772806	26772923	118	DHDDS,NM_001243564,exon5	0.542373	75.5424	63.2034	76.7797	65.0254	89.9407
1	26774049	26774151	103	DHDDS,NM_001243565,exon5	0.533981	144.01	149.388	159.631	77.7961	80.5534
1	26784281	26784396	116	DHDDS,NM_001243564,exon6	0.491379	85.9828	75	92.7069	69.8879	105.293
1	26786527	26786635	109	DHDDS,NM_001243564,exon7	0.53211	85.7339	85.5505	117.083	95.3028	76.4587
1	26795382	26795622	241	DHDDS,NM_024887,exon9|DHDDS,NM_001243564,exon8	0.630705	43.8672	34.5934	33.6058	58.7967	70.3942
1	46654390	46654652	263	POMGNT1,NM_001243766,exon23	0.551331	71.0228	79.5057	94.251	61.346	84.7186
1	46654913	46655029	117	POMGNT1,NM_001243766,exon22|POMGNT1,NM_001290129,exon21	0.632479	72.0684	73.9829	64.641	53.9573	56.3077
1	46655129	46655239	111	POMGNT1,NM_001290129,exon20|POMGNT1,NM_001243766,exon21	0.594595	66.5856	75.3243	77.7027	70.6937	72.6036
1	46655525	46655661	137	POMGNT1,NM_001243766,exon20	0.532847	62.0219	52.0803	55.6569	71.3431	46.9416
1	46656144	46656189	46	POMGNT1,NM_001243766,exon19	0.456522	77.0435	87.8913	99.5435	54.4565	55.1522
1	46656391	46656456	66	POMGNT1,NM_001243766,exon18	0.530303	61.3333	61.7879	71.7121	23.9545	58.1818
1	46657769	46657895	127	POMGNT1,NM_001243766,exon17	0.566929	105.102	89.2126	106.543	162.606	247.094
1	46657979	46658108	130	POMGNT1,NM_001243766,exon16	0.6	91.7308	72.0923	97.4308	136.754	260.377
1	46658189	46658262	74	POMGNT1,NM_001243766,exon15	0.540541	78.9054	71.4324	86.2568	71.7568	146.892
1	46658571	46658630	60	POMGNT1,NM_001243766,exon14	0.5	100.05	81.05	100.55	98.6	130.117
1	46658845	46658887	43	POMGNT1,NM_001243766,exon13	0.55814	143.698	108.07	180.465	84.4419	123.186
1	46658976	46659060	85	POMGNT1,NM_001243766,exon12	0.564706	100.259	77.1412	107.188	122.824	141.576
1	46659235	46659311	77	POMGNT1,NM_001243766,exon11	0.519481	109.364	99.8052	117.961	122.571	148.312
1	46659526	46659597	72	POMGNT1,NM_001243766,exon10	0.541667	107.583	94.1389	112.542	89.6806	169.583
1	46659945	46660073	129	POMGNT1,NM_001243766,exon9	0.612403	64.0155	52.5039	68.9612	111.752	129.457
1	46660224	46660323	100	POMGNT1,NM_001243766,exon8	0.55	63.81	73.94	79.82	169.14	172.45
1	46660515	46660633	119	POMGNT1,NM_001243766,exon7	0.655462	62.521	48.9832	65.7059	100.891	123.655
1	46661482	46661596	115	POMGNT1,NM_001290130,exon5|POMGNT1,NM_001243766,exon6	0.556522	66.113	44.2435	71.1043	45.8	82.9043
1	46661683	46661749	67	POMGNT1,NM_001243766,exon5	0.671642	50.9701	48.9254	46.3134	41.9701	94.4776
1	46662402	46662521	120	POMGNT1,NM_001243766,exon4	0.641667	84.4083	62.1167	104.192	165.792	251.275
1	46662641	46662756	116	POMGNT1,NM_001243766,exon3	0.525862	98.5	85.3966	90.8017	90.5603	181.655
1	46662979	46663033	55	POMGNT1,NM_001290129,exon1	0.472727	28.9091	40.4364	22.9273	104.382	128.909
1	46663373	46663493	121	POMGNT1,NM_001243766,exon2	0.578512	103.909	112.595	118.298	79.8926	83.9917
1	68895458	68895610	153	RPE65,NM_000329,exon14	0.477124	73.9869	62.7647	89.7843	65.0719	92.7451
1	68896747	68896859	113	RPE65,NM_000329,exon13	0.433628	84.8938	87.823	105.761	51.3894	103.239
1	68896964	68897059	96	RPE65,NM_000329,exon12	0.395833	92.0625	94.6875	128.219	36.8125	91.3229
1	68897153	68897268	116	RPE65,NM_000329,exon11	0.517241	75.0259	65.181	101.991	63.0086	102.862
1	68903869	68903999	131	RPE65,NM_000329,exon10	0.351145	55.8855	80.1603	89.6641	18.2061	25.1756
1	68904624	68904764	141	RPE65,NM_000329,exon9	0.390071	105.667	99.4823	121.149	41.1277	77.0567
1	68904873	68905006	134	RPE65,NM_000329,exon8	0.425373	91.2761	102.858	129.216	42.1567	70.7463
1	68905243	68905325	83	RPE65,NM_000329,exon7	0.445783	81.5904	73.8554	107.795	36.0361	44.3253
1	68906535	68906683	149	RPE65,NM_000329,exon6	0.409396	107.007	107.248	129.309	47.9597	91.3691
1	68910213	68910355	143	RPE65,NM_000329,exon5	0.412587	81.4406	91.1259	111.14	101.538	124.965
1	68910458	68910566	109	RPE65,NM_000329,exon4	0.458716	89.6881	88.3945	104.257	62.578	90.1651
1	68912392	68912543	152	RPE65,NM_000329,exon3	0.519737	100.118	92.5526	107.02	40.2039	62.0526
1	68914306	68914389	84	RPE65,NM_000329,exon2	0.511905	57.881	58.7143	61.9881	74.1429	62.9405
1	68915577	68915588	12	RPE65,NM_000329,exon1	0.416667	73.75	65.8333	88.1667	51.6667	56.75
1	94458792	94458798	7	ABCA4,NM_000350,exon50	0.428571	71.5714	64.5714	91.8571	48.1429	59.7143
1	94461664	94461751	88	ABCA4,NM_000350,exon49	0.522727	81.25	78.875	101.284	31.3523	58.5682
1	94463416	94463666	251	ABCA4,NM_000350,exon48	0.557769	111.06	101.068	123.323	99.753	107.155
1	94466391	94466484	94	ABCA4,NM_000350,exon47	0.531915	53.4468	50.266	81.2447	94.1489	118.17
1	94466557	94466661	105	ABCA4,NM_000350,exon46	0.619048	24.781	27.0667	38.3905	70.8857	71.0667
1	94467413	94467548	136	ABCA4,NM_000350,exon45	0.602941	66.25	62.9853	68.1397	117.522	155.404
1	94470996	94471138	143	ABCA4,NM_000350,exon44	0.41958	57.3706	55.5944	69.007	72.4615	126.014
1	94473189	94473296	108	ABCA4,NM_000350,exon43	0.574074	74.8889	57.2685	63.787	77.3056	100.611
1	94473790	94473853	64	ABCA4,NM_000350,exon42	0.609375	68.8125	63.6094	89.3438	128.375	136.328
1	94474306	94474427	122	ABCA4,NM_000350,exon41	0.409836	65.2623	64.8852	55.582	52.7377	102.549
1	94476355	94476485	131	ABCA4,NM_000350,exon40	0.572519	67.5114	63.0458	84.0611	45.6641	113.496
1	94476817	94476941	125	ABCA4,NM_000350,exon39	0.6	66.04	60.04	76.776	114.72	130.104
1	94480098	94480246	149	ABCA4,NM_000350,exon38	0.463087	45.557	54.906	73.4765	60.6577	115.705
1	94481294	94481410	117	ABCA4,NM_000350,exon37	0.521368	67.359	62.7863	78.1026	72.3675	70.6923
1	94485137	94485315	179	ABCA4,NM_000350,exon36	0.530726	78.2961	76.4804	85.4413	100.547	148.603
1	94486795	94486965	171	ABCA4,NM_000350,exon35	0.54386	106.93	110.491	108.778	64.8596	76.4971
1	94487195	94487270	76	ABCA4,NM_000350,exon34	0.394737	40.7632	43.1184	50.6579	27.5658	50.4868
1	94487401	94487507	107	ABCA4,NM_000350,exon33	0.542056	49.6916	42.271	55.514	94.9907	119.093
1	94488941	94488974	34	ABCA4,NM_000350,exon32	0.411765	65.0882	48.3529	63	32.9412	51.6765
1	94490509	94490604	96	ABCA4,NM_000350,exon31	0.46875	169.719	186.115	224.146	89.4688	105.875
1	94495000	94495187	188	ABCA4,NM_000350,exon30	0.62234	52.9255	51.9734	62.8245	92.0319	97.5266
1	94495983	94496082	100	ABCA4,NM_000350,exon29	0.57	44.94	38.64	60.91	128.48	204.03
1	94496551	94496676	126	ABCA4,NM_000350,exon28	0.5	97.7857	86.746	104.262	37.6825	69.0079
1	94497333	94497599	267	ABCA4,NM_000350,exon27	0.644195	65.0449	51.5318	66.6442	58.4195	72.9925
1	94502295	94502344	50	ABCA4,NM_000350,exon26	0.48	32.34	33.72	36.98	45	41.12
1	94502700	94502906	207	ABCA4,NM_000350,exon25	0.483092	47.7778	63.4638	69.1836	55.0918	77.4589
1	94505598	94505683	86	ABCA4,NM_000350,exon24	0.581395	76.8023	69.7791	59.5698	91.4884	117.43
1	94506764	94506958	195	ABCA4,NM_000350,exon23	0.54359	96.1744	99.2923	114.262	132.503	175.713
1	94508316	94508454	139	ABCA4,NM_000350,exon22	0.561151	93.6475	85.8777	115.619	151.173	185.374
1	94508891	94509031	141	ABCA4,NM_000350,exon21	0.58156	40.156	34.7872	54.3901	71.461	127.234
1	94510168	94510300	133	ABCA4,NM_000350,exon20	0.586466	71.1429	73.3308	85.8571	234.158	281.023
1	94512474	94512649	176	ABCA4,NM_000350,exon19	0.539773	79.9716	89.7102	80.9034	64.9545	96.9943
1	94514423	94514513	91	ABCA4,NM_000350,exon18	0.538462	80.3736	72.7692	114.363	95.4835	121.78
1	94517188	94517254	67	ABCA4,NM_000350,exon17	0.492537	98.3582	83.0448	121.403	72.0896	106.552
1	94520666	94520871	206	ABCA4,NM_000350,exon16	0.538835	46.5825	58.068	42.6019	44.3786	77.0388
1	94522156	94522378	223	ABCA4,NM_000350,exon15	0.538117	76.843	62.5874	100.372	40.9058	63.8161
1	94526092	94526315	224	ABCA4,NM_000350,exon14	0.477679	54.183	50.3438	53.7143	42.0223	64.2009
1	94528132	94528309	178	ABCA4,NM_000350,exon13	0.573034	48.5281	40.5112	63.4045	79.4213	91.691
1	94528667	94528873	207	ABCA4,NM_000350,exon12	0.478261	98.5894	89.7536	109.536	67.9469	102.058
1	94543245	94543443	199	ABCA4,NM_000350,exon11	0.502513	105.05	81.392	95.3568	79.8291	146.216
1	94544145	94544262	118	ABCA4,NM_000350,exon10	0.466102	120.042	86.9492	117.076	30.4153	34.7797
1	94544877	94545017	141	ABCA4,NM_000350,exon9	0.460993	67.8936	66	106.397	33.4043	62.4326
1	94546033	94546274	242	ABCA4,NM_000350,exon8	0.512397	81.6983	79.9504	95.3678	75.0992	107.525
1	94548907	94548997	91	ABCA4,NM_000350,exon7	0.43956	67.4286	82.7363	91.4945	39.3297	68.7363
1	94564349	94564547	199	ABCA4,NM_000350,exon6	0.603015	42.0905	42.794	56.6231	90.794	128.628
1	94568570	94568698	129	ABCA4,NM_000350,exon5	0.426357	82.3411	104.287	104.473	61.0388	103.674
1	94574132	94574272	141	ABCA4,NM_000350,exon4	0.510638	60.2128	44.2482	66.2057	34.7518	71.0496
1	94576993	94577135	143	ABCA4,NM_000350,exon3	0.517483	65.8811	58.993	77.8462	86.042	97.4056
1	94578528	94578622	95	ABCA4,NM_000350,exon2	0.442105	25.9368	29.6842	37.3684	36.7158	48.0737
1	94586535	94586601	67	ABCA4,NM_000350,exon1	0.507463	66.7164	65.0896	81.1045	93.3134	49.8806
1	150297400	150297545	146	PRPF3,NM_004698,exon2	0.534247	108.425	109.37	117.801	56.7123	60.4384
1	150298208	150298339	132	PRPF3,NM_004698,exon3	0.462121	72.2955	102.386	101.47	33.2197	64.2955
1	150300778	150300925	148	PRPF3,NM_004698,exon4|PRPF3,NM_001350529,exon5	0.52027	97.723	73.7095	94.1081	58	75.0068
1	150305154	150305238	85	PRPF3,NM_001350529,exon6	0.494118	50.6824	62.8941	66.2235	84.8824	119.788
1	150305449	150305670	222	PRPF3,NM_001350529,exon7	0.545045	32.3198	26.2793	29.0856	58.9685	97.482
1	150307405	150307712	308	PRPF3,NM_001350529,exon8	0.474026	61.1006	61.2208	75.3506	37.7175	73.1818
1	150310635	150310802	168	PRPF3,NM_001350529,exon9	0.464286	61.2083	59.8274	69.256	68.869	86.119
1	150312873	150312953	81	PRPF3,NM_001350529,exon10	0.419753	69.4815	68.9259	67.1728	50.4691	68.1852
1	150315784	150315928	145	PRPF3,NM_001350529,exon11	0.462069	35.6207	49.1241	60.2759	59.2138	57.4621
1	150316637	150316737	101	PRPF3,NM_001350529,exon12	0.445545	76.6733	74.3069	87.0297	53.6535	76.5446
1	150316909	150317023	115	PRPF3,NM_001350529,exon13	0.426087	50.1478	49.8609	46.2609	93.8783	82.1913
1	150318493	150318612	120	PRPF3,NM_001350529,exon14	0.508333	116.775	113.567	137.3	41.5417	89.625
1	150318883	150318967	85	PRPF3,NM_001350529,exon15	0.470588	83.2941	57.8118	83.8235	45.4235	86.4471
1	150321632	150321694	63	PRPF3,NM_001350529,exon16	0.444444	122.635	102.984	140.841	14.5714	27.2857
1	150325308	150325455	148	PRPF3,NM_001350529,exon17	0.47973	65.6216	60.9595	85.0068	44.8986	44.5338
1	156124369	156124508	140	SEMA4A,NM_001193300,exon2	0.685714	74.7357	59.7071	78.3071	45.9	52.9714
1	156126204	156126365	162	SEMA4A,NM_001193300,exon3|SEMA4A,NM_001193302,exon2	0.54321	63.5185	77.4383	88.6914	82.8765	71.3827
1	156127860	156127923	64	SEMA4A,NM_001193300,exon4	0.453125	104.969	114.75	121.312	47.7031	78.1719
1	156128178	156128277	100	SEMA4A,NM_001193300,exon5	0.5	87.81	73.52	97.6	111.96	111.61
1	156128509	156128615	107	SEMA4A,NM_001193300,exon6	0.551402	79.5327	77.5981	90.5047	71.8318	101.009
1	156130233	156130350	118	SEMA4A,NM_001193300,exon7	0.559322	44.3729	53.1949	52.9661	100.051	107.025
1	156130695	156130820	126	SEMA4A,NM_001193300,exon8	0.563492	40.8889	34.4524	60.0794	102.762	76.8016
1	156131136	156131309	174	SEMA4A,NM_001193300,exon9	0.637931	28.4713	23.6839	26.0057	78.8908	82.3103
1	156132734	156132885	152	SEMA4A,NM_001193300,exon10	0.532895	93.8553	101.592	121.401	89.7368	66.6776
1	156142616	156142797	182	SEMA4A,NM_001193300,exon11	0.576923	53.2582	48.0769	65.7637	71.6538	126.973
1	156144612	156144731	120	SEMA4A,NM_001193300,exon12	0.608333	100.617	90.2	93.275	82.4667	154.583
1	156144876	156145034	159	SEMA4A,NM_001193300,exon13	0.616352	131.396	118.987	158.189	52.1572	116.182
1	156145346	156145447	102	SEMA4A,NM_001193300,exon14	0.647059	26.7059	42.0392	51.7745	39.0784	51.8627
1	156146195	156146788	594	SEMA4A,NM_001193300,exon15	0.590909	64.3064	65.3805	75.3889	141.774	211.416
1	197237542	197237612	71	CRB1,NM_001193640,exon1	0.352113	102.014	96.4648	93.1972	40.0704	83.4085
1	197297551	197298133	583	CRB1,NM_001193640,exon2|CRB1,NM_001257965,exon4	0.454545	76.8182	74.6998	88.3842	53.9931	104.729
1	197313410	197313606	197	CRB1,NM_001257965,exon5	0.502538	151.274	125.213	144.594	100.843	153.117
1	197316469	197316609	141	CRB1,NM_001257965,exon6	0.460993	79.6028	62.5957	76.8865	97.5745	143.596
1	197325960	197326143	184	CRB1,NM_001193640,exon3	0.494565	68.2446	62.7283	88.875	75.788	131.016
1	197390129	197391086	958	CRB1,NM_001193640,exon4	0.462422	103.686	100.09	123.67	62.2182	111.425
1	197396583	197397131	549	CRB1,NM_001193640,exon5	0.415301	86.5938	83.377	102.053	47.6776	95.1038
1	197398103	197398238	136	CRB1,NM_001257965,exon10	0.463235	0.470588	1.375	0.580882	33.6029	52.1176
1	197398578	197398744	167	CRB1,NM_001193640,exon6	0.568862	117.455	126.551	139.114	48.4192	77.5509
1	197403835	197404742	908	CRB1,NM_001193640,exon7|CRB1,NM_001257966,exon7	0.412996	97.0705	88.3095	105.572	53.8304	101.55
1	197407676	197407805	130	CRB1,NM_001193640,exon8	0.453846	66.2692	45.6308	66.8385	82.5462	108.938
1	197411295	197411422	128	CRB1,NM_001193640,exon9	0.53125	92.5469	102.156	124.539	64.3828	94.9062
1	197446793	197447009	217	CRB1,NM_001193640,exon10	0.520737	87.3871	98.1935	105.442	166.479	243.272
1	202910700	202910829	130	ADIPOR1,NM_001290553,exon8	0.515385	81.9	72.5846	90.7538	71.1538	87.9154
1	202911152	202911346	195	ADIPOR1,NM_001290553,exon7	0.538462	28.4	20.2769	47.841	78.4103	160.779
1	202912885	202913073	189	ADIPOR1,NM_001290553,exon6	0.539683	62.037	66.9259	71.6455	25.6085	54.8624
1	202914110	202914297	188	ADIPOR1,NM_001290553,exon5	0.462766	66.3351	80.016	108.08	34.3564	44.9628
1	202915566	202915738	173	ADIPOR1,NM_001290553,exon4	0.526012	79.9942	76.6821	87.9653	84.6821	133.491
1	202917431	202917548	118	ADIPOR1,NM_001290553,exon3	0.559322	74.8136	69.1356	90.2288	26.8559	34.0847
1	202920057	202920198	142	ADIPOR1,NM_001290553,exon2	0.570423	176.035	189.824	220.155	75.6761	159.183
1	211831998	211832054	57	NEK2,NM_001204182,exon8	0.508772	0	2.35088	2.19298	14.1228	12.807
1	211836767	211836994	228	NEK2,NM_002497,exon8	0.447368	57.7193	45.6623	51.6535	72.3158	108.368
1	211840403	211840573	171	NEK2,NM_001204183,exon7|NEK2,NM_001204182,exon7	0.438596	69.1053	62.7719	69.9532	19.3567	60.1988
1	211842454	211842674	221	NEK2,NM_001204182,exon6	0.443439	55.3213	50.2443	78.9638	29.9729	54.8462
1	211843622	211843749	128	NEK2,NM_001204182,exon5	0.390625	76.9297	74.8359	104.531	23.8984	28.125
1	211844543	211844626	84	NEK2,NM_001204182,exon4	0.392857	87.2262	97.131	112.381	5.53571	24.2024
1	211846824	211847065	242	NEK2,NM_001204182,exon3	0.442149	78.0992	70.5868	79.4711	95.9876	145.946
1	211847637	211847855	219	NEK2,NM_001204182,exon2	0.39726	95.0913	77.6164	113.425	15.3379	42.5845
1	211848725	211848821	97	NEK2,NM_001204182,exon1	0.57732	17.1237	20.9485	16.8454	86.4433	107.515
1	215799122	215799212	91	USH2A,NM_206933,exon72	0.472527	78.3407	109.187	127.242	42.0549	111.934
1	215802155	215802377	223	USH2A,NM_206933,exon71	0.547085	96.1749	97.5202	111.448	74.1076	97.5247
1	215807800	215808045	246	USH2A,NM_206933,exon70	0.463415	78.0244	71.0691	74.2846	47.4756	87.435
1	215812496	215812580	85	USH2A,NM_206933,exon69	0.470588	46.6471	60.9529	67.4118	78.1059	76.6118
1	215813899	215814076	178	USH2A,NM_206933,exon68	0.561798	91.1124	103.719	118.579	56.8539	62.7753
1	215820863	215821072	210	USH2A,NM_206933,exon67	0.557143	106.443	103.462	116.248	68.0476	116.876
1	215821869	215822108	240	USH2A,NM_206933,exon66	0.575	119.179	126.033	138.267	122.358	180.583
1	215823933	215824143	211	USH2A,NM_206933,exon65	0.597156	53.4028	59.5924	81.3744	102.123	93.7725
1	215844313	215844635	323	USH2A,NM_206933,exon64	0.439628	85.3839	83.4272	102.529	69.3406	93.6966
1	215847441	215848958	1518	USH2A,NM_206933,exon63	0.465744	96.0053	90.5105	115.558	70.8834	116.242
1	215853490	215853718	229	USH2A,NM_206933,exon62	0.449782	55.607	67.9651	72.559	83.262	108.197
1	215901371	215901726	356	USH2A,NM_206933,exon61	0.491573	102.551	99.7893	134.795	69.8287	137.166
1	215914716	215914879	164	USH2A,NM_206933,exon60	0.420732	41.3354	48.5366	66.3232	19.4695	37.5976
1	215916518	215916677	160	USH2A,NM_206933,exon59	0.4375	48.2	60.875	62.2938	30.8375	28.2625
1	215931936	215932094	159	USH2A,NM_206933,exon58	0.383648	47.327	61.4465	69.0377	4.89308	23.3522
1	215933001	215933185	185	USH2A,NM_206933,exon57	0.437838	71.4432	65.3081	59.6432	109.627	152.443
1	215940022	215940130	109	USH2A,NM_206933,exon56	0.522936	57.0734	82.6147	109.046	57.0917	42.4404
1	215953184	215953383	200	USH2A,NM_206933,exon55	0.535	79.615	75.73	105.945	102.705	141.57
1	215955383	215955538	156	USH2A,NM_206933,exon54	0.429487	53.5897	56.391	79.0128	32.6154	53.5513
1	215956079	215956277	199	USH2A,NM_206933,exon53	0.442211	47.9347	41.191	51.0905	20.5578	57.6181
1	215960011	215960216	206	USH2A,NM_206933,exon52	0.461165	62.7718	55.3058	59.2379	64.4223	105.796
1	215963400	215963624	225	USH2A,NM_206933,exon51	0.395556	50.8667	36.52	46.4578	39.72	77.9111
1	215972248	215972467	220	USH2A,NM_206933,exon50	0.513636	56.3091	65.1364	59.1682	107.664	185.991
1	215987077	215987246	170	USH2A,NM_206933,exon49	0.458824	75.3471	88.0176	114.624	49.1353	69.4353
1	215990338	215990537	200	USH2A,NM_206933,exon48	0.425	48.475	40.575	55.555	91.76	141.915
1	216011332	216011445	114	USH2A,NM_206933,exon47	0.447368	57.0702	82.7895	81.6228	23.0439	26.7456
1	216017635	216017838	204	USH2A,NM_206933,exon46	0.441176	55.1716	44.5784	62.0392	79.2157	99.2059
1	216019165	216019375	211	USH2A,NM_206933,exon45	0.43128	62.0616	61.4313	82.6635	60.7773	86.6777
1	216040348	216040512	165	USH2A,NM_206933,exon44	0.490909	109.685	74.5394	112.424	75.1515	120.248
1	216051099	216051222	124	USH2A,NM_206933,exon43	0.419355	78.0161	85.3306	111.169	108.734	157.226
1	216052105	216052440	336	USH2A,NM_206933,exon42	0.449405	98.756	91.2917	127.045	79.1786	133.443
1	216061767	216062396	630	USH2A,NM_206933,exon41	0.477778	102.489	105.822	119.31	68.473	111.008
1	216073416	216073559	144	USH2A,NM_206933,exon40	0.444444	65.5	65.4167	71.1111	47.8542	95.6319
1	216074096	216074247	152	USH2A,NM_206933,exon39	0.552632	95.6053	84.7632	122.52	66.8618	91.9539
1	216107957	216108137	181	USH2A,NM_206933,exon38	0.41989	51.895	51.7127	57.2652	50.8895	47.4696
1	216138658	216138821	164	USH2A,NM_206933,exon37	0.47561	93.1829	79.7988	96.4939	18.7134	25.7439
1	216143966	216144118	153	USH2A,NM_206933,exon36	0.45098	39.4771	38.8431	50.3595	39.719	55.9281
1	216166361	216166509	149	USH2A,NM_206933,exon35	0.563758	80.3356	84.3758	104.074	77.6175	133.846
1	216172228	216172400	173	USH2A,NM_206933,exon34	0.346821	91.659	97.8439	87.7457	18.8844	45.9538
1	216173744	216173904	161	USH2A,NM_206933,exon33	0.47205	97.2174	87.7267	124.075	81.9441	98.2671
1	216219772	216219934	163	USH2A,NM_206933,exon32	0.478528	98.9632	88.1595	120.387	34.7055	78.8221
1	216221875	216221989	115	USH2A,NM_206933,exon31	0.46087	116.13	82.6696	104.278	81.5739	156.983
1	216243442	216243634	193	USH2A,NM_206933,exon30	0.502591	58.1295	63.9275	76.7617	58.7979	73.342
1	216246230	216246311	82	USH2A,NM_206933,exon29	0.47561	68.5	61.3659	76.7927	42.3049	79.7439
1	216246438	216246642	205	USH2A,NM_206933,exon28	0.492683	83.2829	96.4195	103.449	55.3561	64.8488
1	216251430	216251704	275	USH2A,NM_206933,exon27	0.429091	64.2109	53.7891	83.24	36.0327	56.5455
1	216256797	216256928	132	USH2A,NM_206933,exon26	0.356061	45.2348	46.8712	65.9091	3.16667	14.7955
1	216258039	216258219	181	USH2A,NM_206933,exon25	0.436464	64.8287	56.9006	68.1713	45.5635	60.6188
1	216260060	216260162	103	USH2A,NM_206933,exon24	0.504854	56.5146	49.5922	60.3398	34.5825	32.767
1	216262354	216262481	128	USH2A,NM_206933,exon23	0.398437	54.7812	50.1562	61.6328	15.5469	40.2344
1	216270424	216270555	132	USH2A,NM_206933,exon22	0.424242	51.3712	41.8864	56.4091	71.3258	116.977
1	216348579	216348824	246	USH2A,NM_007123,exon21|USH2A,NM_206933,exon21	0.455285	114.402	100.37	144.988	56.2642	85.6179
1	216363564	216363709	146	USH2A,NM_007123,exon20	0.424658	82.9315	55.089	92.2329	31.8836	43.6986
1	216369894	216370064	171	USH2A,NM_007123,exon19	0.444444	99.6257	77.1871	91.4327	52.2982	84.3801
1	216371656	216371926	271	USH2A,NM_007123,exon18	0.416974	80.6753	69.5756	82.7491	66.2325	92.2546
1	216372968	216373463	496	USH2A,NM_007123,exon17	0.449597	135.742	125.183	139.413	58	102.319
1	216380614	216380773	160	USH2A,NM_007123,exon16	0.4625	92.8625	88.1937	123.056	56.3875	95.3312
1	216390728	216390892	165	USH2A,NM_007123,exon15	0.448485	45.4848	46.9515	50.1091	56.7576	71.3758
1	216405294	216405478	185	USH2A,NM_007123,exon14	0.464865	54.6108	40.2595	60.9081	39.1946	21.7297
1	216419926	216420568	643	USH2A,NM_007123,exon13	0.457232	88.1633	88.9642	122.019	69.3033	134.882
1	216424244	216424440	197	USH2A,NM_007123,exon12	0.467005	79.2335	82.3299	79.8122	33.9848	79.4365
1	216462621	216462752	132	USH2A,NM_007123,exon11	0.454545	59.5833	61.7576	69.553	78.9773	152.197
1	216465516	216465712	197	USH2A,NM_007123,exon10	0.441624	60.7513	56.9695	73.4061	73.1624	121.99
1	216495224	216495318	95	USH2A,NM_007123,exon9	0.515789	25.3895	24.2105	32.2105	68.7474	100.411
1	216496815	216497037	223	USH2A,NM_007123,exon8	0.412556	77.6233	85.8251	82.7982	108.996	176.709
1	216497509	216497694	186	USH2A,NM_007123,exon7	0.365591	61.7527	73.5484	99	27.5753	37.4677
1	216498646	216498941	296	USH2A,NM_007123,exon6	0.452703	62.0878	63.9223	74.2804	85.4696	140.064
1	216500932	216500996	65	USH2A,NM_007123,exon5	0.4	77.5231	70.7538	110.923	23.7231	41.6154
1	216538294	216538427	134	USH2A,NM_007123,exon4	0.38806	56.0672	71.2537	70.0448	15	27.3433
1	216591855	216592021	167	USH2A,NM_007123,exon3	0.371257	82.006	69.1976	90.2874	31.8323	50.9641
1	216595193	216595678	486	USH2A,NM_007123,exon2	0.454733	86.7901	81.4671	102.177	43.9465	61.7572
2	27275826	27276041	216	AGBL5,NM_001035507,exon2	0.546296	96.4491	107.25	112.56	58.9028	100.088
2	27276269	27276441	173	AGBL5,NM_001035507,exon3	0.560694	58.0347	54.0058	75.3584	53.3295	58.5838
2	27276763	27276927	165	AGBL5,NM_001035507,exon4	0.551515	75.8303	76.3273	69.8909	143.836	156.236
2	27277497	27277675	179	AGBL5,NM_001035507,exon5	0.541899	58.9385	50.9497	63.324	41.5419	51
2	27277942	27278121	180	AGBL5,NM_001035507,exon6	0.533333	74.0944	89.7389	101.656	95.6611	176.683
2	27278549	27279006	458	AGBL5,NM_001035507,exon7	0.537118	60.0153	54.9083	76.5764	98.7314	177.212
2	27279490	27279660	171	AGBL5,NM_001035507,exon8	0.48538	65.5205	55.269	78.3918	42.0351	88.0994
2	27280170	27280306	137	AGBL5,NM_001035507,exon9	0.569343	119.577	99.8832	131.569	75.5109	160.723
2	27281267	27281470	204	AGBL5,NM_001035507,exon10	0.544118	78.152	84.7941	104.799	40.5686	74.1569
2	27282057	27282337	281	AGBL5,NM_021831,exon11|AGBL5,NM_001035507,exon11	0.58363	57.9751	64.9858	76.21	202.605	199.544
2	27290361	27290514	154	AGBL5,NM_021831,exon12	0.61039	71.2013	66.2013	79.8831	67.7727	83.9156
2	27291499	27291612	114	AGBL5,NM_021831,exon13	0.552632	102.456	60.0263	99.9474	157.325	203.895
2	27292440	27292574	135	AGBL5,NM_021831,exon14	0.674074	45.1037	39.0667	58.837	122.015	156.274
2	27292959	27293131	173	AGBL5,NM_021831,exon15	0.583815	74.0694	84.9364	112.763	100.382	119.416
2	27600411	27601238	828	ZNF513,NM_001201459,exon3	0.619565	95.837	98.2367	103.469	148.587	206.907
2	27601333	27601921	589	ZNF513,NM_001201459,exon2	0.691002	45.2071	39.9338	53.5008	79.09	97.7267
2	27602959	27603115	157	ZNF513,NM_001201459,exon1|ZNF513,NM_144631,exon2	0.566879	93.3376	98.6815	119.707	101.732	121.828
2	27603338	27603393	56	ZNF513,NM_144631,exon1	0.625	28.0714	26.9107	38.8393	98.5179	38.5536
2	27667298	27667388	91	IFT172,NM_015662,exon48	0.56044	86.3516	72.0549	90.5385	24.011	32.7912
2	27667880	27667972	93	IFT172,NM_015662,exon47	0.44086	94.4946	100.129	121.097	73.3441	89.4086
2	27668162	27668316	155	IFT172,NM_015662,exon46	0.619355	70.3419	61.5355	76.8774	48.8516	75.7032
2	27668611	27668710	100	IFT172,NM_015662,exon45	0.52	90.24	66.86	85.85	83.75	178.5
2	27668795	27668855	61	IFT172,NM_015662,exon44	0.491803	93.7049	76.4098	107.869	100.328	193.41
2	27669126	27669222	97	IFT172,NM_015662,exon43	0.525773	62.4227	61.5464	74.6289	39.4948	79.5773
2	27670381	27670501	121	IFT172,NM_015662,exon42	0.53719	40.2727	47.0744	44.7355	89.9091	142.545
2	27670678	27670789	112	IFT172,NM_015662,exon41	0.482143	59.6786	77.375	80.3839	34.5982	60.5268
2	27671781	27671898	118	IFT172,NM_015662,exon40	0.533898	104.076	103.22	131.678	53.5169	75.0932
2	27672160	27672247	88	IFT172,NM_015662,exon39	0.545455	85.9432	102.966	110.932	39.6932	93.0682
2	27672365	27672429	65	IFT172,NM_015662,exon38	0.446154	95.5846	107.815	112.938	58.5692	132.692
2	27672557	27672667	111	IFT172,NM_015662,exon37	0.513514	64.5495	54.2793	80.3423	38.3243	68.1712
2	27672864	27672963	100	IFT172,NM_015662,exon36	0.51	101.01	76.71	125.61	62.54	98.48
2	27676250	27676380	131	IFT172,NM_015662,exon35	0.59542	52.5344	58.3664	72.5038	123.328	174.076
2	27676496	27676606	111	IFT172,NM_015662,exon34	0.576577	46.3784	44.7027	46.5045	135.595	139.279
2	27676848	27677029	182	IFT172,NM_015662,exon33	0.604396	20.5055	32.8516	21.6264	76.1813	98.2418
2	27677220	27677285	66	IFT172,NM_015662,exon32	0.484848	71.2121	82.4394	80.2576	75.6667	76.7121
2	27677433	27677527	95	IFT172,NM_015662,exon31	0.494737	69.4	65.4842	81.1368	34.0737	57.4421
2	27679377	27679520	144	IFT172,NM_015662,exon30	0.555556	51.9375	44.9583	64.2847	52.7917	69.9444
2	27680505	27680622	118	IFT172,NM_015662,exon29	0.601695	142.644	148.339	164.127	92.6695	123.932
2	27680707	27680843	137	IFT172,NM_015662,exon28	0.474453	118.745	99.4161	140.971	78.1241	152.474
2	27680992	27681090	99	IFT172,NM_015662,exon27	0.515152	55.8384	52.1919	82.0707	68.9192	137.141
2	27681645	27681735	91	IFT172,NM_015662,exon26	0.505495	59.978	64.956	71.7912	30.1978	61.6154
2	27682244	27682389	146	IFT172,NM_015662,exon25	0.513699	97.774	93.3151	117.329	29.1712	59.8767
2	27682575	27682696	122	IFT172,NM_015662,exon24	0.57377	57.2049	37.4262	75.7951	88.3443	145.107
2	27683881	27683960	80	IFT172,NM_015662,exon23	0.4875	137.713	140.575	181.55	31.3875	83.675
2	27684135	27684384	250	IFT172,NM_015662,exon22	0.58	106.328	111.14	129.524	92.044	138.556
2	27684625	27684703	79	IFT172,NM_015662,exon21	0.56962	59.6709	70.2658	59.4684	72.8228	135.392
2	27685567	27685660	94	IFT172,NM_015662,exon20	0.468085	139.809	172.777	187.926	40.5	46.5957
2	27685963	27686048	86	IFT172,NM_015662,exon19	0.465116	63.6047	56	66.6163	36.2558	48.1395
2	27688277	27688385	109	IFT172,NM_015662,exon18	0.495413	63.2385	78.3119	81.6239	82.8257	115.606
2	27688612	27688749	138	IFT172,NM_015662,exon17	0.536232	104.63	93.5652	130.42	123.565	115.826
2	27693794	27693962	169	IFT172,NM_015662,exon16	0.461538	64.8639	55.9645	67.8166	57.8047	78.284
2	27695116	27695229	114	IFT172,NM_015662,exon15	0.526316	72.0439	74.0263	97.5175	60.1491	103.772
2	27699507	27699593	87	IFT172,NM_015662,exon14	0.333333	140.92	116.184	156.092	27.3563	31.2414
2	27700083	27700187	105	IFT172,NM_015662,exon13	0.495238	100.829	94.2857	92.4667	51.2476	65.9048
2	27700425	27700479	55	IFT172,NM_015662,exon12	0.4	93.3091	95.2545	83.4182	64.8727	115.818
2	27700861	27701023	163	IFT172,NM_015662,exon11	0.496933	132.663	143.282	145.675	92.4049	89.2393
2	27702375	27702471	97	IFT172,NM_015662,exon10	0.505155	82.1031	63.1649	115.196	58.4433	89.6186
2	27702892	27703016	125	IFT172,NM_015662,exon9	0.544	88.376	84.176	93.352	57.32	85.92
2	27703912	27704127	216	IFT172,NM_015662,exon8	0.513889	72.0185	93.3657	90.7546	42.4028	64.3935
2	27706155	27706243	89	IFT172,NM_015662,exon7	0.460674	51.9326	52.1573	58.1236	40.5843	63.2022
2	27706446	27706526	81	IFT172,NM_015662,exon6	0.407407	116.568	99.8272	117.704	50.0864	97.2716
2	27706738	27706804	67	IFT172,NM_015662,exon5	0.507463	103.507	85.9403	115.537	96.4179	108.149
2	27707093	27707133	41	IFT172,NM_015662,exon4	0.487805	66.9756	41.2683	84.7805	37.4634	60.9512
2	27707884	27707997	114	IFT172,NM_015662,exon3	0.421053	41.886	49.7193	35.0614	50.5526	51.2368
2	27708226	27708370	145	IFT172,NM_015662,exon2	0.496552	63.7655	62.7034	76.7103	58.869	83.3793
2	27712481	27712520	40	IFT172,NM_015662,exon1	0.6	29.425	29.9	31.95	60.3	75.575
2	29287734	29287933	200	C2orf71,NM_001029883,exon2	0.665	66.265	64.2	64.6	38.385	68.46
2	29293459	29297127	3669	C2orf71,NM_001029883,exon1	0.576996	93.6192	86.9286	100.058	104.826	160.12
2	62053589	62053734	146	FAM161A,NM_001201543,exon7	0.328767	55.0548	48.3904	71.7192	41.9932	36.2055
2	62054238	62054393	156	FAM161A,NM_001201543,exon6	0.358974	46.25	59.7244	71.5449	14.359	45.4744
2	62063144	62063244	101	FAM161A,NM_001201543,exon5	0.376238	43.0693	42.1089	61.5545	1.89109	10.8713
2	62065672	62065840	169	FAM161A,NM_001201543,exon4	0.384615	67.568	84.9586	90.213	46.1657	43.7811
2	62066555	62067716	1162	FAM161A,NM_001201543,exon3	0.420826	145.504	124.334	155.284	51.3666	81.3012
2	62069256	62069495	240	FAM161A,NM_001201543,exon2	0.408333	74.8958	87.1958	91.3417	50.4	96.0333
2	62080993	62081176	184	FAM161A,NM_001201543,exon1	0.652174	58.7337	49.9728	67.0435	241.196	183.359
2	96940749	96940893	145	SNRNP200,NM_014014,exon45	0.489655	113.221	94.869	126.455	64.0483	130.276
2	96940994	96941087	94	SNRNP200,NM_014014,exon44	0.542553	83.5	77.883	107.426	29.4362	62.6809
2	96942641	96942723	83	SNRNP200,NM_014014,exon43	0.650602	50.5663	41.6386	53.2771	92.253	106.241
2	96942818	96942979	162	SNRNP200,NM_014014,exon42	0.493827	66.2531	64.4506	76.7099	71.4321	141.16
2	96943276	96943453	178	SNRNP200,NM_014014,exon41	0.567416	107.129	98.5618	123.146	53.9045	61.9944
2	96943544	96943688	145	SNRNP200,NM_014014,exon40	0.517241	146.621	136.641	160.172	81.7034	119.152
2	96943974	96944096	123	SNRNP200,NM_014014,exon39	0.520325	65.935	79.3333	102.065	80.4146	111.504
2	96944284	96944449	166	SNRNP200,NM_014014,exon38	0.560241	67.6988	72.1627	68.8253	161.349	199.042
2	96944546	96944736	191	SNRNP200,NM_014014,exon37	0.481675	101.094	83.1099	120.215	108.665	150.67
2	96945188	96945297	110	SNRNP200,NM_014014,exon36	0.572727	47.1182	48.3364	54.6545	102.745	139.827
2	96947551	96947660	110	SNRNP200,NM_014014,exon35	0.572727	42.4182	38.1727	40.7091	108.5	134.618
2	96948938	96949090	153	SNRNP200,NM_014014,exon34	0.581699	76.2941	61.8235	98.0327	124.033	156.771
2	96949272	96949451	180	SNRNP200,NM_014014,exon33	0.566667	106.506	111.961	119.172	183.05	213.006
2	96949550	96949742	193	SNRNP200,NM_014014,exon32	0.585492	74.9223	56.1036	80.487	119.57	169.041
2	96950095	96950323	229	SNRNP200,NM_014014,exon31	0.545852	83.4672	75.4934	85.2009	75.1572	133.428
2	96950917	96951078	162	SNRNP200,NM_014014,exon30	0.580247	56.9012	50.6481	62.9691	135.821	163.994
2	96952048	96952222	175	SNRNP200,NM_014014,exon29	0.537143	50.2457	53.7714	73.28	97.2686	115.909
2	96952425	96952615	191	SNRNP200,NM_014014,exon28	0.539267	45.8848	61	68.4031	69.0628	94.9162
2	96952743	96952898	156	SNRNP200,NM_014014,exon27	0.532051	43.4103	59.8782	52.4487	146.897	192.026
2	96953176	96953295	120	SNRNP200,NM_014014,exon26	0.483333	76.1417	65.9917	82.1417	83.9333	105.95
2	96953600	96953707	108	SNRNP200,NM_014014,exon25	0.518519	73.537	72.9907	60.3889	80.8889	130.093
2	96954400	96954484	85	SNRNP200,NM_014014,exon24	0.482353	50.7412	47.1765	70.6941	61.1176	82.4471
2	96954774	96954855	82	SNRNP200,NM_014014,exon23	0.54878	64.3537	49.061	65.0854	66.2317	128.646
2	96954964	96955117	154	SNRNP200,NM_014014,exon22	0.493506	93.4416	74.8961	99.0065	60.1169	126.338
2	96955536	96955734	199	SNRNP200,NM_014014,exon21	0.542714	56.6181	59.0251	70.9397	121.528	142.588
2	96956063	96956252	190	SNRNP200,NM_014014,exon20	0.489474	88.8895	83.8737	104.784	45.5947	72.3526
2	96956421	96956553	133	SNRNP200,NM_014014,exon19	0.518797	80.7218	94.797	122.398	55.0451	79.8947
2	96957129	96957240	112	SNRNP200,NM_014014,exon18	0.464286	46.7232	47.0893	70.7143	55.3393	94.2857
2	96957488	96957638	151	SNRNP200,NM_014014,exon17	0.576159	43.4238	33.9404	62.0464	142.51	142.371
2	96958709	96958833	125	SNRNP200,NM_014014,exon16	0.408	95.544	75.216	111.232	77.792	75.752
2	96959053	96959247	195	SNRNP200,NM_014014,exon15	0.492308	72.1846	72.6103	71.5436	44.7846	81.0821
2	96961225	96961396	172	SNRNP200,NM_014014,exon14	0.581395	57.6047	42.5349	72.3372	78.7035	106.488
2	96962273	96962429	157	SNRNP200,NM_014014,exon13	0.528662	73.3822	72.5669	78.3885	108.541	117.357
2	96962670	96962808	139	SNRNP200,NM_014014,exon12	0.52518	88.3237	89.3957	108.978	30.187	53.8417
2	96963100	96963274	175	SNRNP200,NM_014014,exon11	0.554286	110.491	106.909	122.926	57.8914	102.406
2	96963374	96963458	85	SNRNP200,NM_014014,exon10	0.576471	105.153	87.6941	98.7647	68.4118	90.1529
2	96964021	96964158	138	SNRNP200,NM_014014,exon9	0.463768	71.7681	61.442	102.862	35.8768	64.3406
2	96964340	96964440	101	SNRNP200,NM_014014,exon8	0.465347	57.9208	66.198	72.1584	25.6832	59.7921
2	96964552	96964705	154	SNRNP200,NM_014014,exon7	0.480519	73.8182	67.3117	86.4026	43.5779	88.7597
2	96965066	96965165	100	SNRNP200,NM_014014,exon6	0.56	64.61	61.45	81.73	98.02	163.23
2	96966735	96966791	57	SNRNP200,NM_014014,exon5	0.438596	79.1053	95.3509	102.86	45.6316	57.5088
2	96967261	96967454	194	SNRNP200,NM_014014,exon4	0.458763	82.6649	74.1804	110.83	45.9021	119.196
2	96968896	96969068	173	SNRNP200,NM_014014,exon3	0.520231	68.1387	85.3237	97.0462	43.8092	66.3699
2	96970442	96970606	165	SNRNP200,NM_014014,exon2	0.575758	76.9212	74.1152	88.7636	88.2242	113.042
2	96971130	96971175	46	SNRNP200,NM_014014,exon1	0.565217	79.6522	67.5435	94.1739	160.783	129.261
2	112656312	112656373	62	MERTK,NM_006343,exon1	0.758065	5.04839	4.29032	3.83871	114.065	110.145
2	112686696	112687117	422	MERTK,NM_006343,exon2	0.476303	109.372	103.175	117.929	44.7986	76.6043
2	112702536	112702637	102	MERTK,NM_006343,exon3	0.411765	51.7157	47.7843	63.451	59.4608	121.51
2	112704970	112705144	175	MERTK,NM_006343,exon4	0.52	71.9714	63.0286	62.7143	65.5371	92.4229
2	112722767	112722854	88	MERTK,NM_006343,exon5	0.556818	50.9545	46.1477	53.2614	54.9205	93.4886
2	112725713	112725829	117	MERTK,NM_006343,exon6	0.512821	113.684	102	126.179	83.8803	158.385
2	112732865	112733049	185	MERTK,NM_006343,exon7	0.486486	99.9135	91.3892	115.449	103.297	137.47
2	112740418	112740570	153	MERTK,NM_006343,exon8	0.496732	103.516	88.6928	100.477	76.1503	105.314
2	112751827	112751981	155	MERTK,NM_006343,exon9	0.535484	98.9355	76.8581	104.561	69.6968	94.5871
2	112754899	112755053	155	MERTK,NM_006343,exon10	0.464516	86.471	80.4645	95.5742	98.6774	122.335
2	112758777	112758863	87	MERTK,NM_006343,exon11	0.413793	68.5862	63.6552	79.7241	96.4943	149.931
2	112760668	112760764	97	MERTK,NM_006343,exon12	0.371134	41.1443	60.3505	82.3505	1.52577	3.63917
2	112761480	112761561	82	MERTK,NM_006343,exon13	0.463415	92.439	83.5854	112.866	57.8415	121.037
2	112765959	112766052	94	MERTK,NM_006343,exon14	0.510638	50.8085	66.3085	68.2766	62.8085	82.3298
2	112767524	112767643	120	MERTK,NM_006343,exon15	0.441667	143.092	143.125	185.65	75.9	94.9
2	112776989	112777099	111	MERTK,NM_006343,exon16	0.432432	57.1351	41.8559	71.1171	49.2793	76.7748
2	112778998	112779158	161	MERTK,NM_006343,exon17	0.47205	45.2174	41.2112	67.5714	37.7826	37.0062
2	112779834	112779971	138	MERTK,NM_006343,exon18	0.536232	118.254	107.877	122.877	113.413	194.826
2	112785927	112786441	515	MERTK,NM_006343,exon19	0.518447	111.204	97.066	132.282	170.612	262.076
2	182402910	182402971	62	CERKL,NM_001030311,exon14	0.370968	65.1774	52.4677	60.6613	12	39.8065
2	182403818	182403991	174	CERKL,NM_001030311,exon13	0.385057	58.2759	70.6207	91.9943	61.408	101.655
2	182409426	182409523	98	CERKL,NM_001030311,exon12	0.346939	71.2347	83.6735	100.969	0	0
2	182412344	182412453	110	CERKL,NM_001030311,exon11	0.463636	58.5182	58.3182	80.0636	29.7182	43.2455
2	182412548	182412574	27	CERKL,NM_001030311,exon10	0.592593	53.3333	42.7407	61.7037	43.5556	51.5185
2	182413271	182413331	61	CERKL,NM_001030311,exon9	0.377049	87.5082	69.9672	103.656	12.9016	53.0328
2	182413406	182413584	179	CERKL,NM_001030311,exon8	0.497207	83.3073	80.9609	96.0559	71.9777	136.251
2	182414360	182414435	76	CERKL,NM_001030311,exon7	0.394737	71.1316	69.7895	83.1053	6.21053	10.4868
2	182423292	182423435	144	CERKL,NM_001030311,exon6	0.506944	82.6597	64.0972	81.1875	34.5556	50.5069
2	182430159	182430237	79	CERKL,NM_001030311,exon5	0.455696	47.8734	49.7848	58.2532	38.6835	39.7468
2	182430784	182430848	65	CERKL,NM_001030311,exon4	0.461538	55.1538	53.0154	88.4	0.923077	0
2	182438479	182438611	133	CERKL,NM_001030311,exon3	0.383459	98.0526	97.7444	136.925	21.4962	49.3609
2	182468563	182468806	244	CERKL,NM_001030311,exon2	0.331967	58.2664	54.627	84.4139	8.4959	21.4836
2	182521495	182521733	239	CERKL,NM_001030311,exon1	0.723849	27.3389	22.3431	21.4059	113.69	107.075
2	182542516	182543587	1072	NEUROD1,NM_002500,exon2	0.565299	93.097	90.4711	107.055	98.9021	148.865
2	234217835	234217910	76	SAG,NM_000541,exon2	0.539474	77.6316	81.2895	110.618	48.5	94.3421
2	234224720	234224781	62	SAG,NM_000541,exon3	0.548387	106.21	131.032	140.903	24.2419	66.2742
2	234227396	234227441	46	SAG,NM_000541,exon4	0.456522	103.696	106.5	128.065	140.913	211.87
2	234229275	234229469	195	SAG,NM_000541,exon5	0.584615	75.5692	65.7128	65.6769	112.441	189.236
2	234231591	234231651	61	SAG,NM_000541,exon6	0.508197	67.3115	76.5574	105.607	45.9016	49.7377
2	234235766	234235843	78	SAG,NM_000541,exon7	0.525641	78.8718	64.4103	93.3462	147.615	112.538
2	234237123	234237259	137	SAG,NM_000541,exon8	0.591241	75.9343	65.3431	82.3796	88.6934	133.993
2	234238138	234238223	86	SAG,NM_000541,exon9	0.476744	109.302	87.5116	114.267	46.9535	58.0814
2	234240285	234240358	74	SAG,NM_000541,exon10	0.527027	96.2027	92.4189	119.311	89.3243	121.392
2	234243607	234243745	139	SAG,NM_000541,exon11	0.52518	43.036	50.7986	66.6259	57.1151	77.1655
2	234247321	234247399	79	SAG,NM_000541,exon12	0.544304	120.519	125.19	132.823	72.0886	85.9494
2	234249100	234249124	25	SAG,NM_000541,exon13	0.6	129.32	91.88	129.44	46.16	85.2
2	234250916	234250972	57	SAG,NM_000541,exon14	0.631579	53.3333	45.1404	63.5439	44.2456	57.2281
2	234255048	234255058	11	SAG,NM_000541,exon15	0.454545	53.6364	71	82.7273	56	104.091
2	234255452	234255558	107	SAG,NM_000541,exon16	0.429907	105.168	110.15	118.131	40.8411	63.5047
2	234959430	234959515	86	SPP2,NM_006944,exon1	0.383721	73.3372	51.0349	83.8605	44.6744	112.372
2	234959614	234959739	126	SPP2,NM_006944,exon2	0.47619	73.3095	81.5714	102.405	95.0317	134.381
2	234967479	234967602	124	SPP2,NM_006944,exon3	0.483871	65.6371	90.5081	103.403	105.323	107.339
2	234969012	234969123	112	SPP2,NM_006944,exon4	0.598214	45.2768	43.6964	50.0089	82.9643	78.5089
2	234975176	234975231	56	SPP2,NM_006944,exon5	0.339286	68.4107	61.875	71.0893	0	2.51786
2	234975867	234975918	52	SPP2,NM_006944,exon6	0.403846	87.4615	72.7885	84.3654	61.1346	99.6731
2	234978571	234978657	87	SPP2,NM_006944,exon7	0.45977	57.2069	47.5632	70.0575	83.954	109.839
3	3170724	3170872	149	TRNT1,NM_001302946,exon2	0.503356	64.4027	66.1409	102.919	50.2282	84.3221
3	3178943	3179137	195	TRNT1,NM_001302946,exon3	0.420513	90.2513	98.8359	120.595	40.641	49.0205
3	3182193	3182332	140	TRNT1,NM_001302946,exon4	0.385714	60.1	53.95	67.7357	22.1429	41.0214
3	3186267	3186394	128	TRNT1,NM_001302946,exon5	0.28125	49.6328	57.1797	55.3047	0.9375	0.90625
3	3188113	3188307	195	TRNT1,NM_001302946,exon6|TRNT1,NM_182916,exon6	0.384615	66.5179	69.0205	70.8359	122.867	150.123
3	3189133	3189387	255	TRNT1,NM_001302946,exon7	0.333333	99.9216	82.0745	109.302	22.6275	29.5765
3	3189589	3189838	250	TRNT1,NM_001302946,exon8	0.42	106.96	107.316	124.828	24.74	53.516
3	97486951	97487074	124	ARL6,NM_001278293,exon2	0.403226	73.7258	74.629	98.621	23.7258	54.1048
3	97499002	97499064	63	ARL6,NM_001278293,exon3	0.365079	75.7937	77.0317	126.333	2.68254	0
3	97499458	97499527	70	ARL6,NM_001278293,exon4	0.357143	103.586	77.8857	115.643	1	1
3	97503798	97503893	96	ARL6,NM_001278293,exon5	0.375	75.0938	114.573	123.844	9.95833	9.3125
3	97506833	97506963	131	ARL6,NM_001278293,exon6	0.351145	48.4122	54.9389	52.1374	1.56489	7.22137
3	97510614	97510670	57	ARL6,NM_001278293,exon7	0.473684	57.2982	45.8947	72.7895	13	7
3	97510796	97510809	14	ARL6,NM_001323513,exon8	0.214286	58.6429	55.8571	42.2857	2	1
3	97516867	97516901	35	ARL6,NM_001278293,exon8|ARL6,NM_001323513,exon9	0.371429	48.3714	47.9143	52.6571	6	8
3	100945812	100945825	14	IMPG2,NM_016247,exon19	0.428571	90.7857	92.6429	106.286	0	1.57143
3	100947640	100947720	81	IMPG2,NM_016247,exon18	0.407407	63.037	69.9383	91.4691	38.5926	56.7531
3	100948223	100948434	212	IMPG2,NM_016247,exon17	0.518868	38.2925	40.8868	40.3868	40.2689	57.5472
3	100949800	100949989	190	IMPG2,NM_016247,exon16	0.510526	59.0316	47.0789	57.3474	20.8053	36.9158
3	100951624	100951835	212	IMPG2,NM_016247,exon15	0.509434	48.2311	48.9528	58.316	58.4953	98.3726
3	100961531	100961751	221	IMPG2,NM_016247,exon14	0.434389	70.6154	83.5204	97.3122	62.1991	110.624
3	100962372	100963631	1260	IMPG2,NM_016247,exon13	0.431746	119.908	116.084	145.174	72.9024	138.142
3	100964645	100964949	305	IMPG2,NM_016247,exon12	0.504918	81.5607	72.3934	90.6033	59.5344	99.9246
3	100972539	100972625	87	IMPG2,NM_016247,exon11	0.45977	87.1149	80.7931	108.023	34.7126	55.2989
3	100976372	100976617	246	IMPG2,NM_016247,exon10	0.439024	67.0203	69.939	98.0894	113.402	155.862
3	100986354	100986375	22	IMPG2,NM_016247,exon9	0.545455	63.9545	76.5455	89.5	35.2273	45.8182
3	100988358	100988417	60	IMPG2,NM_016247,exon8	0.383333	68.7333	73.8667	92.25	3	2.56667
3	100992424	100992586	163	IMPG2,NM_016247,exon7	0.423313	83.7791	94.6503	88.1963	44.411	65.589
3	100994506	100994589	84	IMPG2,NM_016247,exon6	0.547619	56.4405	45.9762	67.9405	46.119	54.8214
3	100995507	100995557	51	IMPG2,NM_016247,exon5	0.470588	76.7647	91.4706	101.882	9.90196	7
3	101010322	101010354	33	IMPG2,NM_016247,exon4	0.393939	62.2121	72.3636	88.9394	30.4545	59.0303
3	101022989	101023156	168	IMPG2,NM_016247,exon3	0.422619	70.8393	52.3036	88.6964	54.9524	89.375
3	101038427	101038676	250	IMPG2,NM_016247,exon2	0.432	77.744	75.584	100.568	87.14	129.324
3	101039131	101039216	86	IMPG2,NM_016247,exon1	0.348837	41.6279	59.6395	69.7674	4.89535	3
3	129247576	129247937	362	RHO,NM_000539,exon1	0.574586	78.3757	69.511	74.5249	96.6298	152
3	129249718	129249887	170	RHO,NM_000539,exon2	0.641176	61.6882	58.9471	76.6706	71.8765	122.335
3	129251093	129251259	167	RHO,NM_000539,exon3	0.520958	56.3293	81.3533	91.8084	115.072	190.018
3	129251375	129251615	241	RHO,NM_000539,exon4	0.564315	55.8506	61.4689	67.7842	146.465	180.772
3	129252450	129252561	112	RHO,NM_000539,exon5	0.625	64.4375	64.9643	68.5	88.5446	95.8393
3	150644638	150644659	22	CLRN1,NM_052995,exon4	0.545455	123.636	146.455	144.773	44.4091	76
3	150645722	150645988	267	CLRN1,NM_001195794,exon4|CLRN1,NM_052995,exon3	0.370787	93.5655	72.4345	96.5543	42.9438	61.4307
3	150658267	150658306	40	CLRN1,NM_001195794,exon3	0.625	91.25	102.625	131.775	47.525	102.425
3	150659368	150659548	181	CLRN1,NM_001195794,exon2|CLRN1,NM_001256819,exon3	0.441989	69.7403	71.2818	79.1105	38.3757	55.895
3	150661606	150661778	173	CLRN1,NM_052995,exon1|CLRN1,NM_001256819,exon2	0.566474	50.3815	44.0983	41.5896	72.9595	96.6994
3	150690242	150690495	254	CLRN1,NM_001195794,exon1	0.535433	96.5197	92.3819	91.8976	159.248	237.283
3	170184842	170185165	324	SLC7A14,NM_020949,exon8	0.524691	136.981	106.173	128.583	73.8796	86.2901
3	170198077	170198955	879	SLC7A14,NM_020949,exon7	0.527873	104.382	98.3732	116.713	90.0193	160.357
3	170201102	170201311	210	SLC7A14,NM_020949,exon6	0.528571	64.2429	59.7476	83.8238	95.8429	118.557
3	170204010	170204157	148	SLC7A14,NM_020949,exon5	0.52027	58.8243	55.8649	70.2635	47.9459	88.8581
3	170216455	170216673	219	SLC7A14,NM_020949,exon4	0.520548	50.7534	56.5297	70.6027	52.4795	117.763
3	170218897	170219134	238	SLC7A14,NM_020949,exon3	0.558824	80.8445	78.1513	97.4748	119.66	206.576
3	170244421	170244725	305	SLC7A14,NM_020949,exon2	0.57377	96.3869	80.9869	108.42	128.023	224.262
4	619415	619883	469	PDE6B,NM_000283,exon1	0.652452	41.1855	31.5842	38.4456	161.825	201.791
4	628465	628618	154	PDE6B,NM_000283,exon2	0.512987	36.2597	37.1429	40.6688	90.3052	101.883
4	629668	629758	91	PDE6B,NM_000283,exon3	0.538462	58.6044	75.022	71.0989	60.1758	76.4725
4	647640	647781	142	PDE6B,NM_000283,exon4|PDE6B,NM_001145292,exon2	0.605634	81.1479	68.3239	77.0352	101.275	161.754
4	647868	647943	76	PDE6B,NM_000283,exon5	0.618421	56.1184	56.5132	69.6711	179.461	193.263
4	648612	648677	66	PDE6B,NM_000283,exon6	0.484848	33.3939	30.0758	35.3636	69.9394	76.0606
4	649728	649795	68	PDE6B,NM_000283,exon7	0.647059	50.7794	37.5735	39.8088	186.574	250.059
4	650033	650081	49	PDE6B,NM_000283,exon8	0.367347	100.449	97.9184	126.694	32.9796	74.4082
4	650662	650812	151	PDE6B,NM_000283,exon9|PDE6B,NM_001350155,exon5	0.549669	52.0066	53.5629	65.4437	86.7748	106.146
4	651139	651283	145	PDE6B,NM_000283,exon10	0.551724	32.9379	46.269	45.0759	54.1931	65.4414
4	652740	652806	67	PDE6B,NM_000283,exon11	0.656716	46.3433	43.1791	54.8955	101.164	199.015
4	654255	654402	148	PDE6B,NM_000283,exon12	0.560811	52.6486	73.2297	70.8851	69.0878	75.9324
4	655922	656030	109	PDE6B,NM_000283,exon13	0.587156	41.422	35.7706	38.7523	132.248	122.963
4	656297	656407	111	PDE6B,NM_000283,exon14	0.594595	42.5946	43.7748	32.0631	118.315	148.351
4	656888	656976	89	PDE6B,NM_000283,exon15	0.606742	88.8539	84.3596	97.9551	102.416	141.416
4	657558	657659	102	PDE6B,NM_000283,exon16	0.588235	18.8333	30.3725	25.8235	187	142.255
4	657902	658010	109	PDE6B,NM_000283,exon17	0.53211	57.367	63.844	61.4128	71.578	93.5229
4	658669	658733	65	PDE6B,NM_000283,exon18	0.6	36.6615	46.4923	37.0308	59.5231	47.4462
4	659043	659118	76	PDE6B,NM_000283,exon19	0.552632	37.3553	23.4868	33.8684	57.1711	93.9605
4	660319	660403	85	PDE6B,NM_000283,exon20	0.576471	31.7412	50.1529	64.2588	84.7882	112.859
4	661644	661795	152	PDE6B,NM_001350154,exon19|PDE6B,NM_000283,exon21	0.546053	92.8355	85.5658	116.513	88.5724	119.849
4	663834	664003	170	PDE6B,NM_000283,exon22|PDE6B,NM_001350154,exon20|PDE6B,NM_001145291,exon22	0.517647	36.8529	48.9941	48.1235	39.0529	53.7706
4	15972689	15972705	17	PROM1,NM_001145847,exon26	0.411765	54.5882	32.5882	60.7647	52.3529	45.9412
4	15981017	15981086	70	PROM1,NM_001145847,exon25	0.3	82.6857	69.7143	85.0143	34.0286	69.4857
4	15981503	15981527	25	PROM1,NM_001145847,exon24	0.32	22.6	33.04	37.12	8.76	1.84
4	15982044	15982160	117	PROM1,NM_001145847,exon23	0.401709	68.5128	76.4701	103.838	29.8803	28.9231
4	15985885	15985978	94	PROM1,NM_001145847,exon22	0.489362	73.5638	66.0106	100.245	51.4574	96.883
4	15987382	15987451	70	PROM1,NM_001145847,exon21	0.357143	41.5429	79.4286	84.3429	0	3
4	15987579	15987660	82	PROM1,NM_001145847,exon20	0.378049	54.4878	62.8415	73.1341	54.3415	57.622
4	15989285	15989339	55	PROM1,NM_001145847,exon19	0.454545	143.436	125.473	162.6	90.0909	93.2182
4	15991354	15991447	94	PROM1,NM_001145847,exon18	0.425532	99.8723	96.383	119.362	37.6277	57.5
4	15992844	15992916	73	PROM1,NM_001145847,exon17	0.39726	63.4932	63.0137	83.2192	22.5205	60.4932
4	15993870	15994014	145	PROM1,NM_001145847,exon16	0.4	47.0069	41.2828	52.669	57.4897	84.3103
4	15995609	15995694	86	PROM1,NM_001145847,exon15	0.406977	116.558	101.453	118.198	57.5	76.4186
4	16000007	16000111	105	PROM1,NM_001145847,exon14	0.342857	84.7905	87.6476	95.019	0	0
4	16002118	16002242	125	PROM1,NM_001145847,exon13	0.4	55.88	59.496	64.608	23.336	34.56
4	16008160	16008313	154	PROM1,NM_001145847,exon12	0.597403	33.7468	36.3636	36.7403	28.4026	45.9026
4	16010571	16010731	161	PROM1,NM_001145847,exon11	0.360248	65.9565	68.882	104.658	33.2422	62.3478
4	16014897	16014961	65	PROM1,NM_001145847,exon10	0.476923	56.5846	75.6923	95.5538	30.6154	86.4462
4	16017788	16017863	76	PROM1,NM_001145847,exon9	0.486842	85.1184	64.8553	86	26.5789	37.1184
4	16019945	16020163	219	PROM1,NM_001145847,exon8	0.502283	40.4703	47.895	64.9543	37.589	78.0183
4	16024948	16025038	91	PROM1,NM_001145847,exon7	0.472527	51.7802	70.2967	73.3077	24.3846	58.4615
4	16025917	16025981	65	PROM1,NM_001145847,exon6	0.415385	49.9538	51	67.7077	42.8154	52.6462
4	16026814	16026935	122	PROM1,NM_001145847,exon5	0.45082	97.3279	87.8934	99.7459	69.9918	120.598
4	16034926	16035132	207	PROM1,NM_001145847,exon4	0.429952	42.971	33.3478	48.686	27.1014	35.4541
4	16037357	16037384	28	PROM1,NM_001145849,exon3	0.392857	60.3929	75	96.1071	38.75	81.8929
4	16040568	16040624	57	PROM1,NM_001145847,exon3	0.298246	41.2632	32.3684	49.7368	0.842105	2
4	16077309	16077529	221	PROM1,NM_001145847,exon2	0.506787	92.181	90.8145	115	40.8733	61.9729
4	22389327	22390570	1244	ADGRA3,NM_145290,exon19	0.467042	107.889	102.207	125.314	54.1551	85.5916
4	22390710	22390806	97	ADGRA3,NM_145290,exon18	0.484536	73.1031	64.1856	99.6598	35.3196	69.5464
4	22394167	22394313	147	ADGRA3,NM_145290,exon17	0.44898	119.014	95.415	135.401	52.0476	78.2721
4	22403053	22403177	125	ADGRA3,NM_145290,exon16	0.456	61.84	56.344	81.608	45.928	62.248
4	22404297	22404422	126	ADGRA3,NM_145290,exon15	0.47619	82.5079	84.6667	110.857	63.1825	105.087
4	22414804	22415013	210	ADGRA3,NM_145290,exon14	0.457143	58.4286	47.8333	70.1095	67.2524	99.3905
4	22415223	22415437	215	ADGRA3,NM_145290,exon13	0.418605	78.8884	64.2558	102.674	57.293	63.3488
4	22422508	22422712	205	ADGRA3,NM_145290,exon12	0.473171	91.3122	68.2634	89.5463	87.639	105.834
4	22425813	22425975	163	ADGRA3,NM_145290,exon11	0.521472	53.2883	49.8896	61.546	42.1166	67.0552
4	22436933	22437089	157	ADGRA3,NM_145290,exon10	0.407643	65.8981	66.0064	75.9682	33.0127	60.7261
4	22438062	22438264	203	ADGRA3,NM_145290,exon9	0.463054	39.3153	28.9261	35.7586	35.1084	58.8424
4	22439878	22440043	166	ADGRA3,NM_145290,exon8	0.457831	92.0301	93.4157	107.898	13.9277	22.5542
4	22444272	22444486	215	ADGRA3,NM_145290,exon7	0.437209	55.6372	37.5023	68.7628	15.2	23.1721
4	22446595	22446756	162	ADGRA3,NM_145290,exon6	0.5	59.6481	61.2963	83.4938	18.2037	50.2654
4	22449062	22449134	73	ADGRA3,NM_145290,exon5	0.356164	37	37.0548	48.2055	0	0.931507
4	22456488	22456560	73	ADGRA3,NM_145290,exon4	0.452055	66.2603	79.726	104.479	49.1096	78.4384
4	22463359	22463431	73	ADGRA3,NM_145290,exon3	0.424658	21.0137	29.1096	37.0274	13.7123	20.4247
4	22475394	22475466	73	ADGRA3,NM_145290,exon2	0.383562	40.7534	43.3014	54.6301	0	0
4	22517150	22517407	258	ADGRA3,NM_145290,exon1	0.775194	14.3101	8.97287	8.89147	15.1085	9.62791
4	47938437	47939846	1410	CNGA1,NM_000087,exon11	0.400709	105.053	109.426	138.833	50.0816	107.417
4	47942779	47942886	108	CNGA1,NM_000087,exon10	0.342593	57.7593	35.7315	82.1389	2.56481	12.5556
4	47944057	47944165	109	CNGA1,NM_000087,exon9	0.412844	61.2569	60.0917	70.8624	35.6514	40.3303
4	47945197	47945305	109	CNGA1,NM_000087,exon8	0.321101	61.9725	72.4128	95.3486	3.63303	8
4	47945387	47945429	43	CNGA1,NM_000087,exon7	0.302326	41.6977	50	76.1395	7.48837	16.4651
4	47951849	47951912	64	CNGA1,NM_000087,exon6	0.484375	48.7969	36.6406	72.2969	38.1094	52.9375
4	47953369	47953486	118	CNGA1,NM_000087,exon5	0.449153	60.1356	65.1525	70.2881	60.6271	112.805
4	47954599	47954720	122	CNGA1,NM_000087,exon4|CNGA1,NM_001142564,exon3	0.360656	58.1803	75.1557	79.2705	0.42623	2.44262
4	47972912	47973117	206	CNGA1,NM_001142564,exon2	0.509709	1.51942	0	0.213592	21.4417	13.6068
4	155665478	155666018	541	LRAT,NM_001301645,exon2	0.574861	73.4732	71.8799	82.8373	160.24	210.111
4	155670135	155670288	154	LRAT,NM_001301645,exon3	0.422078	125.383	130.779	164.468	73.5779	107.494
4	187112977	187113191	215	CYP4V2,NM_207352,exon1	0.716279	13.4326	11.293	12.7628	47.5814	65.7395
4	187115653	187115766	114	CYP4V2,NM_207352,exon2	0.508772	40.3158	50.5965	53.7544	85.2544	74.7895
4	187117156	187117242	87	CYP4V2,NM_207352,exon3	0.356322	110.276	114.402	155.908	55.2874	143.77
4	187118093	187118284	192	CYP4V2,NM_207352,exon4	0.34375	61.7604	50.9375	64.2708	15.3646	22.9792
4	187118686	187118756	71	CYP4V2,NM_207352,exon5	0.408451	144.634	151.873	180.859	48.1408	95.1972
4	187120110	187120237	128	CYP4V2,NM_207352,exon6	0.390625	84.8359	81.8438	98.0078	43.6094	79.4453
4	187122310	187122496	187	CYP4V2,NM_207352,exon7	0.475936	81.3636	67.4545	75.6952	67.4759	70.9037
4	187126353	187126456	104	CYP4V2,NM_207352,exon8	0.451923	90.6154	86.6827	120.385	105.404	155.875
4	187130018	187130153	136	CYP4V2,NM_207352,exon9	0.455882	168.426	160.471	198.603	56.4853	132.632
4	187130246	187130426	181	CYP4V2,NM_207352,exon10	0.546961	110.044	110.923	134.978	164.304	251.801
4	187131622	187131795	174	CYP4V2,NM_207352,exon11	0.425287	57.1839	81.0517	85.3563	38.3966	55.7644
5	149240457	149240534	78	PDE6A,NM_000440,exon22	0.615385	84.8846	85.1026	105.167	88.7692	106.808
5	149242681	149242829	149	PDE6A,NM_000440,exon21	0.536913	86.7718	90.5302	102.141	127.517	140.685
5	149245732	149245816	85	PDE6A,NM_000440,exon20	0.458824	136.047	124.4	136.871	38.1059	70.4471
5	149247287	149247362	76	PDE6A,NM_000440,exon19	0.565789	41.8947	35.6184	35.5921	94.7895	91.7237
5	149247657	149247721	65	PDE6A,NM_000440,exon18	0.6	59.5385	72.5231	75.7231	60.2923	100.754
5	149262991	149263099	109	PDE6A,NM_000440,exon17	0.458716	59.1743	58.5505	79.8807	99.0183	136.688
5	149264041	149264142	102	PDE6A,NM_000440,exon16	0.460784	83.4216	60.5588	56.8235	55.7059	35.049
5	149264342	149264430	89	PDE6A,NM_000440,exon15	0.52809	102.034	101.865	119.461	44.9663	69.6292
5	149265827	149265937	111	PDE6A,NM_000440,exon14	0.531532	36.1982	47.8018	34.1892	79.2162	120.243
5	149274745	149274853	109	PDE6A,NM_000440,exon13	0.605505	88.9817	83.4679	73.5046	100.844	186.817
5	149275918	149276065	148	PDE6A,NM_000440,exon12	0.391892	48.2162	49.277	64.2635	17.3514	42.5608
5	149276273	149276339	67	PDE6A,NM_000440,exon11	0.552239	70.7313	68.2836	86.9104	74	106.194
5	149277925	149278069	145	PDE6A,NM_000440,exon10	0.344828	62.1586	63.2483	63.2345	20.5655	42.2483
5	149278937	149279087	151	PDE6A,NM_000440,exon9	0.417219	50.9868	48.9536	75.6556	148.662	204.629
5	149283210	149283258	49	PDE6A,NM_000440,exon8	0.44898	87.7755	84.8571	76.7959	57.7959	93
5	149286874	149286941	68	PDE6A,NM_000440,exon7	0.544118	94.6029	86.7059	80.75	74.3235	110.941
5	149294505	149294570	66	PDE6A,NM_000440,exon6	0.409091	86.6818	82.1818	97.6515	28.1667	32.697
5	149301197	149301272	76	PDE6A,NM_000440,exon5	0.513158	63.1579	67.6711	79.8289	34.0395	45.7632
5	149310590	149310731	142	PDE6A,NM_000440,exon4	0.485915	52.7465	43.0845	59.9437	43.7465	82.0915
5	149313492	149313582	91	PDE6A,NM_000440,exon3	0.43956	39.0989	41.8022	37.1429	28.4615	44.8352
5	149314128	149314281	154	PDE6A,NM_000440,exon2	0.461039	70.6234	57.7792	63.9351	35.6818	43.0974
5	149323762	149324236	475	PDE6A,NM_000440,exon1	0.547368	110.581	106.758	114.404	76.3642	128.806
6	10764684	10764839	156	MAK,NM_001242385,exon13	0.49359	104.109	91.4359	113.5	70.5577	90.1538
6	10770343	10770463	121	MAK,NM_001242957,exon13	0.438017	91.0413	75.4628	115.116	48.4132	102.545
6	10773266	10773341	76	MAK,NM_001242957,exon12	0.328947	96.4868	98.6579	113.026	26.9342	27.5263
6	10775560	10775692	133	MAK,NM_001242385,exon12	0.503759	90.5113	75.0376	122.173	92.1128	82.2406
6	10784656	10784805	150	MAK,NM_001242385,exon11	0.46	114.047	86.02	104.6	49.64	69.6467
6	10791907	10792080	174	MAK,NM_001242385,exon10	0.448276	49.5862	43.4483	53.8678	90.1264	120.293
6	10796230	10796542	313	MAK,NM_001242385,exon9	0.476038	91.6645	98.9265	106.137	124.115	162.572
6	10802124	10802292	169	MAK,NM_001242385,exon8	0.449704	80.6213	68.4852	75.9408	75.8343	129.746
6	10803952	10804124	173	MAK,NM_001242385,exon7	0.416185	42.4624	45.3757	59.9595	62.0405	90.5087
6	10809042	10809175	134	MAK,NM_001242385,exon6	0.402985	58.6791	66.7164	70.4925	76.3657	74.5373
6	10813876	10813956	81	MAK,NM_001242385,exon5	0.345679	72.642	79.6543	95.2593	44.1975	49.4938
6	10818082	10818204	123	MAK,NM_001242385,exon4	0.260163	39.6829	37.439	63.3008	0	0
6	10819118	10819173	56	MAK,NM_001242385,exon3	0.375	117.393	86.125	102.643	39.9643	77.8929
6	10830780	10830881	102	MAK,NM_001242385,exon2	0.529412	109.941	100.882	124.49	90.1961	106.588
6	35466103	35466237	135	TULP1,NM_001289395,exon14	0.659259	50.0667	58.837	81.1407	52.8667	74.6815
6	35467757	35467929	173	TULP1,NM_001289395,exon13	0.578035	63.1214	68.7977	81.4162	107.965	168.133
6	35471335	35471434	100	TULP1,NM_001289395,exon12	0.64	40.56	37.49	47.74	204.74	194.73
6	35471513	35471625	113	TULP1,NM_001289395,exon11	0.584071	74.4867	77.354	64.0796	80.292	132.115
6	35473517	35473630	114	TULP1,NM_001289395,exon10	0.535088	113.991	123.035	141.781	90.7193	143.36
6	35473779	35473950	172	TULP1,NM_001289395,exon9	0.668605	57.2907	57.7965	58.8837	197.977	209.087
6	35474050	35474056	7	TULP1,NM_001289395,exon8	0.571429	21.2857	16.2857	16.4286	51.7143	80.8571
6	35476985	35477089	105	TULP1,NM_001289395,exon7	0.514286	84.5333	78.181	91.4667	106.21	145.419
6	35477410	35477527	118	TULP1,NM_001289395,exon6	0.610169	102.153	94.661	87.5169	116.856	149.525
6	35477603	35477705	103	TULP1,NM_001289395,exon5	0.563107	105.272	75.9029	89.2233	112.553	104.922
6	35478637	35478787	151	TULP1,NM_001289395,exon4	0.596026	44.1457	43.0662	51.5629	95.0066	67.702
6	35479424	35479583	160	TULP1,NM_003322,exon4	0.7375	11.8125	20.8	24.525	66.7687	59.8937
6	35479956	35480047	92	TULP1,NM_001289395,exon3	0.717391	9.41304	12.5217	6.8587	41.7065	25.087
6	35480415	35480467	53	TULP1,NM_001289395,exon2	0.679245	73.7925	70.1509	92.8302	58.9057	69.0566
6	35480588	35480635	48	TULP1,NM_001289395,exon1	0.625	32.5417	32.5625	43.25	22.7292	51.375
6	42152552	42152680	129	GUCA1B,NM_002098,exon4	0.550388	51.4729	61.0775	65.3178	109.419	173.031
6	42153417	42153535	119	GUCA1B,NM_002098,exon3	0.563025	54.126	49.9244	48.5462	117.639	168.622
6	42156319	42156469	151	GUCA1B,NM_002098,exon2	0.536424	30.7086	31.2781	37.7152	108.377	156.57
6	42162351	42162558	208	GUCA1B,NM_002098,exon1	0.557692	69.476	57.8029	66.9856	53.4087	107.625
6	42666032	42666245	214	PRPH2,NM_000322,exon3	0.630841	55.5607	39.1636	50.0093	183.168	180.341
6	42672102	42672349	248	PRPH2,NM_000322,exon2	0.584677	84.5887	81.2742	97.9758	134.423	196.883
6	42689491	42690072	582	PRPH2,NM_000322,exon1	0.522337	107.663	113.775	117.399	136.521	197.435
6	64430491	64431693	1203	EYS,NM_001142800,exon43	0.353283	114.201	96.5079	128.971	42.7672	89.616
6	64436411	64436573	163	EYS,NM_001142800,exon42	0.392638	65.865	62.6012	71.3681	63.2638	69.9693
6	64451805	64451868	64	EYS,NM_001292009,exon42	0.453125	0.25	0	0	85.6406	79.875
6	64472353	64472526	174	EYS,NM_001142800,exon41	0.477011	92.5747	96.6092	116	63.8161	85.7241
6	64487898	64488073	176	EYS,NM_001142800,exon40	0.488636	49.5398	63.1023	61.3011	50.6875	78.375
6	64497997	64498142	146	EYS,NM_001142800,exon39	0.383562	94.0068	69.4521	100.548	49.0959	69.589
6	64498950	64499117	168	EYS,NM_001142800,exon38	0.541667	60.7143	55.0238	63.5298	46.8274	100.804
6	64516082	64516265	184	EYS,NM_001142800,exon37	0.423913	69.3478	65.8696	95.6467	65.2174	91.7011
6	64574078	64574251	174	EYS,NM_001142800,exon36	0.477011	69.9713	59.6322	63.2069	82.9023	119.149
6	64694275	64694496	222	EYS,NM_001142800,exon35	0.432432	117.59	105.032	131.545	32.7658	71.1261
6	64708967	64709076	110	EYS,NM_001142800,exon34	0.472727	83.9	79.5727	95.7545	57.2091	81.3364
6	64776230	64776384	155	EYS,NM_001142800,exon33	0.354839	74.0452	78.8516	80.9935	73.329	88.5355
6	64791748	64791895	148	EYS,NM_001142800,exon32	0.337838	47.1284	45.777	50.6959	0	0.77027
6	64940484	64940717	234	EYS,NM_001142800,exon31	0.508547	34.6282	33.4701	44.6239	91.3675	115.949
6	65016862	65016975	114	EYS,NM_001142800,exon30	0.359649	87.4474	81.307	93.8947	0.5	1.98246
6	65098582	65098733	152	EYS,NM_001142800,exon29	0.427632	74.5592	80.5329	95.7434	63.9474	35.9211
6	65146066	65146158	93	EYS,NM_001142800,exon28	0.376344	64.2151	55.1398	60.3011	3.9785	4.49462
6	65149054	65149245	192	EYS,NM_001142800,exon27	0.322917	33.901	38.2552	62.2656	0	6.01562
6	65300115	65301882	1768	EYS,NM_001142800,exon26	0.395928	104.337	95.6131	125.37	55.8829	93.0006
6	65303009	65303202	194	EYS,NM_001142800,exon25	0.42268	103.155	108.912	166.51	77.1959	89.4897
6	65327310	65327426	117	EYS,NM_001142800,exon24	0.470085	39.8462	42.9487	38.2564	49.1538	61.7436
6	65336013	65336138	126	EYS,NM_001142800,exon23	0.373016	16.6825	20.1349	25.6587	6.76984	22.9603
6	65523270	65523470	201	EYS,NM_001142800,exon22	0.437811	36.5672	41.2836	35.7015	109.766	91.8259
6	65531537	65531616	80	EYS,NM_001142800,exon21	0.35	38.3875	27.0625	45.2625	7.125	11.6125
6	65532543	65532715	173	EYS,NM_001142800,exon20	0.416185	58.3584	45.3815	71.9884	41.052	87.7052
6	65596589	65596735	147	EYS,NM_001142800,exon19	0.394558	47.1156	48.2177	59.1156	36.2109	54.9932
6	65612005	65612113	109	EYS,NM_001142800,exon18	0.385321	55.8257	54.5505	55.8624	6.53211	11.2936
6	65612296	65612393	98	EYS,NM_001142800,exon17	0.387755	84.6224	97.3878	122.102	8.66327	32.8061
6	65622376	65622636	261	EYS,NM_001142800,exon16	0.421456	101.169	108.808	105.333	65.5019	68.433
6	65655685	65655807	123	EYS,NM_001142800,exon15	0.398374	79.7967	64.9675	94.935	29.8862	43.9024
6	65707474	65707596	123	EYS,NM_001142800,exon14	0.463415	52.5041	49.6748	72.0732	89.5854	105.659
6	65767506	65767620	115	EYS,NM_001142800,exon13	0.443478	75.4522	77.9304	81.7391	41.9739	69.3043
6	66005755	66006012	258	EYS,NM_001142800,exon12	0.430233	82.1473	73.7791	89.4884	54.4535	40.2791
6	66042216	66042310	95	EYS,NM_001142801,exon12	0.378947	94.2737	99.8211	117.453	1.93684	0
6	66044853	66045039	187	EYS,NM_198283,exon10|EYS,NM_001142800,exon11	0.358289	42.3048	40.2299	54.9037	44.7861	40.7326
6	66053930	66054070	141	EYS,NM_001142800,exon10	0.432624	44.078	46.7305	56.1915	19.1844	13.1702
6	66063350	66063510	161	EYS,NM_001142800,exon9	0.403727	55.9752	64.6398	85.646	44.9193	49.1925
6	66094278	66094393	116	EYS,NM_001142800,exon8	0.344828	59.9828	54.4224	90.5431	1.93103	0
6	66112370	66112498	129	EYS,NM_001142800,exon7	0.348837	35.9612	31.7597	48.3953	1.39535	1.1783
6	66115066	66115260	195	EYS,NM_001142800,exon6	0.389744	41.7641	33.4256	53.8872	62.6974	56.5026
6	66200486	66200600	115	EYS,NM_001142800,exon5	0.365217	31.9826	41.5043	39.3739	0	0
6	66204555	66205303	749	EYS,NM_001142800,exon4	0.395194	97.7623	93.9012	114.889	63.5808	126.298
7	23145645	23145765	121	KLHL7,NM_001031710,exon1	0.512397	68.9752	72.6446	80.7769	74.9835	105.041
7	23163395	23163498	104	KLHL7,NM_001031710,exon2|KLHL7,NM_018846,exon2	0.413462	71.25	89.7019	87.7115	23.4231	40.5577
7	23164306	23164400	95	KLHL7,NM_001031710,exon3	0.368421	45.6	29.8421	43.1053	20.3368	44.2842
7	23164666	23164791	126	KLHL7,NM_001031710,exon4	0.357143	117.246	101.032	141.31	10	17.9206
7	23165379	23165438	60	KLHL7,NM_001172428,exon5	0.45	73.0167	61.9667	85.7833	46.5167	97.3833
7	23180387	23180563	177	KLHL7,NM_001031710,exon5	0.412429	81.3785	79.4972	86.1073	41.0113	96.9096
7	23183469	23183644	176	KLHL7,NM_001031710,exon6	0.380682	144.886	121.176	176.705	59.5682	83.0568
7	23191685	23191828	144	KLHL7,NM_001031710,exon7	0.451389	54.7639	54.2431	70.9653	47.2153	78.0486
7	23205316	23205557	242	KLHL7,NM_001031710,exon8	0.46281	86.562	90.4504	102.045	44.4876	74.938
7	23207454	23207656	203	KLHL7,NM_001031710,exon9	0.463054	94.5911	87.0148	95.1084	79.0099	70.67
7	23212566	23212664	99	KLHL7,NM_001031710,exon10	0.434343	80.2121	81.7071	104.434	59.303	42.5152
7	23213633	23213917	285	KLHL7,NM_001031710,exon11	0.417544	144.368	135.632	169.074	95.4842	152.568
7	33134845	33135044	200	RP9,NM_203288,exon6	0.38	81.565	95.79	121.255	5.075	12.04
7	33136104	33136166	63	RP9,NM_203288,exon5	0.412698	59.0317	72.4286	98.8095	33.8889	56.254
7	33136882	33136974	93	RP9,NM_203288,exon4	0.473118	52.8387	47.3226	53.8817	67.2688	59.914
7	33138918	33139048	131	RP9,NM_203288,exon3	0.465649	80.3282	83.6718	112.687	76.3817	82.7481
7	33140142	33140173	32	RP9,NM_203288,exon2	0.46875	72.3438	79.25	88.4688	41.9688	82.7812
7	33148832	33148984	153	RP9,NM_203288,exon1	0.745098	1.34641	2.15033	1.60784	0.830065	0.901961
7	128033060	128033082	23	IMPDH1,NM_000883,exon17	0.478261	108.783	90	119.652	54.3478	125.87
7	128034331	128034415	85	IMPDH1,NM_000883,exon16	0.564706	120.776	105.212	139.953	53.8941	74.5412
7	128034509	128034653	145	IMPDH1,NM_000883,exon15	0.593103	142.676	145.379	155.207	69.4966	103.717
7	128034942	128035087	146	IMPDH1,NM_000883,exon14	0.609589	62.4315	54.9521	78.8699	83.8904	155.404
7	128035184	128035328	145	IMPDH1,NM_000883,exon13	0.648276	73.1103	84.6552	71.5793	98.0207	127.117
7	128036653	128036749	97	IMPDH1,NM_000883,exon12	0.639175	40.433	33.701	45.6598	36.299	48.0103
7	128036985	128037076	92	IMPDH1,NM_000883,exon11	0.543478	54.1522	61.6522	78.3043	20.0652	51.4565
7	128038467	128038667	201	IMPDH1,NM_000883,exon10	0.597015	111.139	115.09	133.706	144.358	210.871
7	128040148	128040236	89	IMPDH1,NM_000883,exon9	0.52809	74.3708	70.3146	81.1685	101.303	124.124
7	128040386	128040593	208	IMPDH1,NM_000883,exon8	0.600962	53.0385	41.7356	51.0192	41.0144	53.6923
7	128040870	128040945	76	IMPDH1,NM_000883,exon7|IMPDH1,NM_001142574,exon4	0.552632	114.908	123.316	128.895	113.737	173.171
7	128041068	128041170	103	IMPDH1,NM_000883,exon6	0.601942	69.8252	76.1165	78.6796	171.408	319.738
7	128043759	128043808	50	IMPDH1,NM_000883,exon5	0.48	63.56	57.56	82.14	52.9	80.42
7	128045820	128045919	100	IMPDH1,NM_001142573,exon1|IMPDH1,NM_000883,exon4	0.69	10.08	6.8	8.18	4.62	0.52
7	128049342	128049420	79	IMPDH1,NM_000883,exon3|IMPDH1,NM_001102605,exon2	0.531646	136.924	123.696	151.532	49.4557	108.949
7	128049494	128049538	45	IMPDH1,NM_000883,exon2	0.622222	233.378	212.133	252.889	51.0667	130.644
7	128049809	128049955	147	IMPDH1,NM_000883,exon1	0.741497	3.2449	2.34014	5.91837	4.82313	4.02041
7	138522650	138522905	256	KIAA1549,NM_020910,exon20|KIAA1549,NM_001164665,exon20	0.605469	71.082	74.4648	81.3945	82.4023	85.1914
7	138524877	138525023	147	KIAA1549,NM_001164665,exon19	0.646259	69.2925	69.9048	73.7347	107.871	167.306
7	138529061	138529219	159	KIAA1549,NM_001164665,exon18	0.666667	50.0314	58.7673	59.0881	145.623	164.465
7	138536968	138537015	48	KIAA1549,NM_001164665,exon17	0.541667	66.6042	53.0208	81.8125	22.3958	37.5208
7	138545884	138546202	319	KIAA1549,NM_001164665,exon16	0.670846	54.2633	53.6082	72.2445	55.1724	61.2163
7	138552720	138552874	155	KIAA1549,NM_001164665,exon15	0.619355	66.871	68.7742	83.8194	85.7742	131.065
7	138554283	138554507	225	KIAA1549,NM_001164665,exon14	0.635556	55.1511	46.4089	52.5333	46.3378	46.4489
7	138555902	138556108	207	KIAA1549,NM_001164665,exon13	0.63285	47.57	63.256	62.3913	60.4976	97.6329
7	138564283	138564399	117	KIAA1549,NM_001164665,exon12	0.606838	19.094	20.5983	32.2308	58.0684	73.9915
7	138566133	138566330	198	KIAA1549,NM_001164665,exon11	0.515152	80.096	59.697	77.7778	62.5354	98.3384
7	138579087	138579272	186	KIAA1549,NM_001164665,exon10	0.537634	83.7742	71.3763	88.0538	72.9247	111.145
7	138583700	138583878	179	KIAA1549,NM_001164665,exon9	0.49162	68.6648	52.162	89.6536	50.6983	74.9441
7	138588333	138588482	150	KIAA1549,NM_001164665,exon8	0.573333	18.18	23.9467	31.0333	124.753	95.9667
7	138589767	138589827	61	KIAA1549,NM_001164665,exon7	0.491803	38.6721	46.0492	71.2951	29.4918	55.2951
7	138591664	138591848	185	KIAA1549,NM_001164665,exon6	0.508108	37.4919	31.3622	52.2054	31.1676	45.0378
7	138593736	138593867	132	KIAA1549,NM_001164665,exon5	0.5	73.3712	81.6667	101.803	101.235	112.008
7	138595891	138596069	179	KIAA1549,NM_001164665,exon4	0.424581	38.8212	60.0559	69.7207	23.1676	26.5642
7	138597117	138597206	90	KIAA1549,NM_001164665,exon3	0.477778	36.9778	39.5222	46.8333	60.1444	82.4556
7	138601493	138604184	2692	KIAA1549,NM_001164665,exon2	0.515602	88.8262	79.1185	95.2132	82.9116	158.327
7	138665828	138666015	188	KIAA1549,NM_001164665,exon1	0.840426	3.06915	4.34043	3.84043	4.59574	2.6383
8	10464404	10470856	6453	RP1L1,NM_178857,exon4	0.630869	98.631	95.2311	108.639	144.559	183.411
8	10473955	10474097	143	RP1L1,NM_178857,exon3	0.566434	62.8322	47.8951	77.9301	71.7483	67.4685
8	10480102	10480711	610	RP1L1,NM_178857,exon2	0.616393	59.5328	49.5869	59.941	71.2705	110.057
8	42995639	42995757	119	HGSNAT,NM_152419,exon1	0.815126	0	0	0	0	0
8	43002090	43002206	117	HGSNAT,NM_152419,exon2	0.418803	79.9829	76.4444	86.8547	56.3761	55.812
8	43013717	43013854	138	HGSNAT,NM_152419,exon3	0.514493	115.79	100.63	125.058	92.1087	110.275
8	43014065	43014187	123	HGSNAT,NM_152419,exon4	0.406504	147.577	124.829	153.772	61.6667	126.106
8	43016580	43016650	71	HGSNAT,NM_152419,exon5	0.43662	39.9437	61.7042	65.4225	24	99.7183
8	43024315	43024385	71	HGSNAT,NM_152419,exon6	0.366197	68.5775	47.0282	69	18.4225	30.7746
8	43025727	43025837	111	HGSNAT,NM_152419,exon7	0.657658	59.3514	80.3063	75.7117	62.7207	99.009
8	43027452	43027529	78	HGSNAT,NM_152419,exon8	0.371795	77.6667	99.8846	125.615	38.3077	56.3205
8	43028855	43028886	32	HGSNAT,NM_152419,exon9	0.65625	95.7812	117.219	143.156	76.625	93.7188
8	43033216	43033377	162	HGSNAT,NM_152419,exon10	0.388889	132.173	118.185	157.086	23.4753	63.5679
8	43037287	43037403	117	HGSNAT,NM_152419,exon11	0.529915	150.282	127.496	132.641	42.6068	43.1795
8	43046616	43046738	123	HGSNAT,NM_152419,exon12	0.626016	69.813	64.9675	104.577	184.634	177.829
8	43047446	43047573	128	HGSNAT,NM_152419,exon13	0.539062	76.9922	81.0938	88.6094	72.5469	125.078
8	43048899	43048986	88	HGSNAT,NM_152419,exon14	0.556818	50.1364	48.625	83.6705	69.5227	96.2386
8	43052090	43052168	79	HGSNAT,NM_152419,exon15	0.405063	61.5949	63.3544	57.3924	65.9747	110.582
8	43052814	43052885	72	HGSNAT,NM_152419,exon16	0.402778	110.306	100.847	137.986	55.6528	117.528
8	43052982	43053095	114	HGSNAT,NM_152419,exon17	0.508772	149.404	137.132	185.246	112.5	189.719
8	43054530	43054712	183	HGSNAT,NM_152419,exon18	0.47541	63.3552	73.9727	91.1038	78.929	88.4044
8	55533526	55534141	616	RP1,NM_006269,exon2	0.607143	82.6607	79.3896	82.2305	154.036	177.674
8	55534676	55534848	173	RP1,NM_006269,exon3	0.50289	120.954	118.405	158.925	40.0578	53.7746
8	55537229	55542913	5685	RP1,NM_006269,exon4	0.368865	94.7755	89.5244	116.472	39.8266	81.4881
8	96259844	96259998	155	C8orf37,NM_177965,exon6	0.412903	52.7161	57.8129	73.7097	48.2516	118.935
8	96264415	96264511	97	C8orf37,NM_177965,exon5	0.412371	20.3711	39.2371	48.6907	29.1959	47.6082
8	96272067	96272133	67	C8orf37,NM_177965,exon4	0.462687	46.791	32.4179	43.2537	17	35.5821
8	96272695	96272760	66	C8orf37,NM_177965,exon3	0.363636	73.3182	68.5909	98.9242	16.4848	28
8	96275914	96276002	89	C8orf37,NM_177965,exon2	0.325843	39.2809	63.382	82.1798	1.39326	0.932584
8	96281262	96281417	156	C8orf37,NM_177965,exon1	0.602564	71.6218	60.4423	78.0449	138.5	130.071
9	32541384	32544324	2941	TOPORS,NM_001195622,exon2	0.403944	101.744	98.155	115.98	61.2445	132.075
9	32550771	32550966	196	TOPORS,NM_005802,exon2	0.739796	35.2755	25.8827	23.4541	122.337	115.888
9	32552431	32552434	4	TOPORS,NM_001195622,exon1	0.5	48.25	44.25	47	46	59.5
9	116038023	116038050	28	PRPF4,NM_001244926,exon1	0.642857	50.3571	38.3571	36.4286	54.2857	61.1786
9	116038824	116039005	182	PRPF4,NM_004697,exon2|PRPF4,NM_001244926,exon2	0.472527	161.407	133.445	167.429	59.7473	47.2308
9	116041224	116041411	188	PRPF4,NM_001244926,exon3	0.489362	64.2872	51.6968	79.3989	45.9149	42.7553
9	116044925	116045013	89	PRPF4,NM_001244926,exon4	0.382022	30.5393	31.0337	35.2921	13.191	19.5955
9	116045411	116045491	81	PRPF4,NM_001244926,exon5	0.432099	85.642	85.8519	149.247	52.358	96.5679
9	116045668	116045762	95	PRPF4,NM_001244926,exon6	0.547368	60.3895	53.0211	81.5579	66.6737	102.442
9	116046574	116046669	96	PRPF4,NM_001244926,exon7	0.447917	42.0521	34.6562	40.5521	30.8125	50.7292
9	116048488	116048570	83	PRPF4,NM_001322266,exon8|PRPF4,NM_001244926,exon8	0.46988	113.518	106.108	107.096	43.7711	59.4699
9	116048984	116049108	125	PRPF4,NM_001244926,exon9	0.496	68.488	73.896	113.216	55.744	98.48
9	116050454	116050544	91	PRPF4,NM_001244926,exon10	0.56044	77.956	63.5385	79.6264	93.3407	102.637
9	116052745	116052868	124	PRPF4,NM_001244926,exon11	0.524194	136.419	106.105	160.185	32.9677	86.0726
9	116052979	116053087	109	PRPF4,NM_001244926,exon12	0.46789	113.798	94.4679	112.826	48.8807	104.55
9	116053177	116053296	120	PRPF4,NM_001244926,exon13	0.541667	84.525	67.4667	95.0583	72.6	165.858
9	116053746	116053940	195	PRPF4,NM_001244926,exon14	0.528205	82.8359	62.6872	84.5538	88.5538	75.4974
10	48381904	48382260	357	RBP3,NM_002900,exon4	0.630252	64.7171	54.0672	67.8235	91.888	145.174
10	48383843	48383986	144	RBP3,NM_002900,exon3	0.541667	63.0625	61.5556	76.3472	68.6389	63.1042
10	48385846	48386037	192	RBP3,NM_002900,exon2	0.505208	69.8229	81.3385	75.5938	41.2292	62.2135
10	48387823	48390877	3055	RBP3,NM_002900,exon1	0.638625	60.7948	60.5169	71.6655	137.474	199.454
10	71048499	71048526	28	HK1,NM_001322364,exon2	0.571429	57.0357	52.6786	57.3929	50.4643	62.5714
10	71052013	71052106	94	HK1,NM_001322365,exon5	0.531915	0	0.585106	0	46.0319	67.2553
10	71055388	71055436	49	HK1,NM_001322364,exon3	0.428571	29.9592	35.3673	42.0204	40.4082	83.4694
10	71060590	71060617	28	HK1,NM_033500,exon5	0.428571	48.4643	58.5	62.6429	52	58.3214
10	71075710	71075770	61	HK1,NM_033496,exon1	0.606557	97.4098	88.2951	91.7377	104.459	172.869
10	71078703	71078766	64	HK1,NM_000188,exon1	0.546875	20.2031	15.5625	21.1094	36.1875	56.25
10	71103582	71103745	164	HK1,NM_000188,exon2|HK1,NM_001322366,exon2	0.469512	63.4268	52.622	67.9512	38.2317	38.7195
10	71119652	71119801	150	HK1,NM_000188,exon3	0.493333	54.1267	67.7333	68.4467	46.16	56.74
10	71124538	71124658	121	HK1,NM_000188,exon4	0.413223	126.471	136.331	179.661	116.124	119.777
10	71128291	71128387	97	HK1,NM_000188,exon5	0.505155	41.7113	41.6701	67.1753	67.7423	98.2474
10	71128992	71129092	101	HK1,NM_000188,exon6	0.534653	84.8713	77.8416	85.4059	79.4257	160.762
10	71129196	71129380	185	HK1,NM_000188,exon7	0.518919	77.1514	73.6432	83.4054	107.573	147.622
10	71136689	71136845	157	HK1,NM_000188,exon8	0.528662	128.096	132.255	181.382	83.949	112.79
10	71139617	71139851	235	HK1,NM_000188,exon9	0.570213	85.583	70.8043	82.6809	106.519	195.847
10	71142242	71142547	306	HK1,NM_000188,exon10	0.624183	61.219	56.6405	70.5784	100.804	113.35
10	71144088	71144237	150	HK1,NM_000188,exon11	0.486667	94.22	123.46	106.033	65.6	94.5267
10	71144551	71144671	121	HK1,NM_000188,exon12	0.545455	68.3471	65.2975	58.7686	87.9008	91.719
10	71146078	71146174	97	HK1,NM_000188,exon13	0.484536	64.7938	75.4845	82.8763	37.8454	46.701
10	71148952	71149052	101	HK1,NM_000188,exon14	0.544554	129.396	92.2871	141.356	60.7822	95.4851
10	71151880	71152064	185	HK1,NM_000188,exon15	0.551351	38.027	46.8595	45.0919	99.2054	117.427
10	71154705	71154861	157	HK1,NM_000188,exon16	0.496815	90.5605	99.242	110.682	79.4841	127.204
10	71158350	71158584	235	HK1,NM_000188,exon17	0.582979	47.3574	59.5149	58.4851	120.562	155.736
10	71160746	71160891	146	HK1,NM_000188,exon18	0.589041	70	57.8973	83.5479	86.4589	120.815
10	86004846	86004925	80	RGR,NM_001012720,exon1	0.65	36.85	22.2625	39.45	31.7125	39.0875
10	86007346	86007503	158	RGR,NM_001012720,exon2	0.601266	76.6962	76.2278	96.8924	128.247	159.867
10	86008665	86008799	135	RGR,NM_002921,exon3|RGR,NM_001012720,exon3	0.651852	48.7185	42.8222	59.0815	83.163	139.667
10	86012612	86012766	155	RGR,NM_001012720,exon4	0.612903	79.6516	82.4323	90.2452	90.1742	143.29
10	86014081	86014199	119	RGR,NM_001012720,exon5	0.512605	50.6387	70.479	61.2101	140.487	192.118
10	86017648	86017762	115	RGR,NM_001012720,exon6	0.573913	27.9913	33.9913	43.113	123.096	168.791
10	86018263	86018395	133	RGR,NM_001012720,exon7	0.571429	36.2331	48.6015	40.9023	87.8947	115.489
10	104436650	104436698	49	ARL3,NM_004311,exon6	0.367347	81.8367	66.3469	88.8571	113.51	138.347
10	104445572	104445758	187	ARL3,NM_004311,exon5	0.513369	65.0053	53.3102	77.5668	77.2246	101.08
10	104449649	104449700	52	ARL3,NM_004311,exon4	0.403846	26.8846	31.9615	37.75	10.2115	8.21154
10	104459129	104459246	118	ARL3,NM_004311,exon3	0.347458	54.8898	57.3983	84.0593	7.22881	34.0847
10	104465102	104465246	145	ARL3,NM_004311,exon2	0.496552	66.0897	55.5172	82.2966	72.8	72.469
10	104474029	104474032	4	ARL3,NM_004311,exon1	0.5	14	19	13	71.5	76.25
11	46722597	46722649	53	ZNF408,NM_024741,exon1	0.622642	70.9434	63.6981	78.6604	74.7547	68.2075
11	46722663	46722691	29	ZNF408,NM_001184751,exon1	0.655172	56.8621	51.5862	80.6207	62.7931	63.3103
11	46722948	46723226	279	ZNF408,NM_001184751,exon2	0.673835	79.3477	68.0645	74.6201	132.989	120.251
11	46724253	46724315	63	ZNF408,NM_001184751,exon3	0.571429	85.9841	80.0794	90.4444	92.4127	90.2381
11	46724533	46724793	261	ZNF408,NM_001184751,exon4	0.605364	42.0038	43.8697	47.364	83.0536	104.437
11	46725902	46727413	1512	ZNF408,NM_001184751,exon5	0.626323	46.5959	41.5185	44.2116	127.712	193.083
11	61719278	61719430	153	BEST1,NM_004183,exon2	0.509804	24.6405	33.085	24.1111	104.261	97.6144
11	61722578	61722673	96	BEST1,NM_004183,exon3|BEST1,NM_001139443,exon2	0.520833	38.0729	51.2396	42.6458	71.2917	58.6458
11	61723189	61723423	235	BEST1,NM_001139443,exon3	0.66383	26.8426	21.5872	25.8298	54.5319	61.5702
11	61724315	61724470	156	BEST1,NM_001139443,exon4	0.557692	85.6667	82.1987	95.2372	89.9679	167.795
11	61724858	61724936	79	BEST1,NM_001139443,exon5	0.493671	74.6582	73.2025	100.19	92.7595	123.937
11	61725617	61725770	154	BEST1,NM_001139443,exon6	0.564935	100.039	89.3766	101.006	120.084	95.5455
11	61726969	61727050	82	BEST1,NM_001139443,exon7	0.487805	51.4268	55.0122	68.9268	81.2927	115.061
11	61727363	61727515	153	BEST1,NM_001139443,exon8	0.601307	91.5621	92.2941	105.359	68.1699	85.732
11	61729726	61730621	896	BEST1,NM_001300786,exon8|BEST1,NM_001139443,exon9	0.53683	106.47	93.4431	113.127	104.652	152.03
11	61731575	61731594	20	BEST1,NM_001300786,exon9	0.45	61.45	65.65	62.7	36.65	63.75
11	62380753	62381343	591	ROM1,NM_000327,exon1	0.668359	55.0423	56.0592	66.3909	70.6024	95.6464
11	62381729	62381976	248	ROM1,NM_000327,exon2	0.592742	92.2016	84.6492	96.9395	153.694	217.194
11	62382092	62382311	220	ROM1,NM_000327,exon3	0.6	101.473	83.6318	94.9818	187.286	267.423
11	66278130	66278177	48	BBS1,NM_024649,exon1	0.666667	84.9792	63.8958	90.9792	91.6875	110.771
11	66278483	66278560	78	BBS1,NM_024649,exon2	0.525641	166.5	148.026	165.295	85.141	132.436
11	66278675	66278710	36	BBS1,NM_024649,exon3	0.527778	143.361	154.222	172.028	70.7222	98.6111
11	66281876	66282149	274	BBS1,NM_024649,exon4	0.580292	57.2445	49.1022	68.4453	192.208	205.164
11	66283010	66283057	48	BBS1,NM_024649,exon5	0.583333	78.3958	61.4583	70.7083	72.2083	99.1875
11	66283163	66283202	40	BBS1,NM_024649,exon6	0.6	87.35	77.275	94.775	145.375	150.4
11	66283331	66283404	74	BBS1,NM_024649,exon7	0.486486	90.7838	109.324	110.797	63.2838	98.8784
11	66287087	66287219	133	BBS1,NM_024649,exon8	0.56391	83.391	78.1053	102.707	164.782	137.759
11	66288740	66288847	108	BBS1,NM_024649,exon9	0.546296	98.8981	99.9444	132.528	57.6481	79.1204
11	66290926	66291047	122	BBS1,NM_024649,exon10	0.598361	94.6148	98.7541	108.279	126.967	156.008
11	66291194	66291353	160	BBS1,NM_024649,exon11	0.61875	55.4688	43.9562	46.275	125.006	163.8
11	66293593	66293663	71	BBS1,NM_024649,exon12	0.605634	35.4366	32.9437	46.0141	158.38	255.141
11	66294119	66294278	160	BBS1,NM_024649,exon13	0.59375	101.062	106.025	123.65	99.4938	185.35
11	66297289	66297423	135	BBS1,NM_024649,exon14	0.681481	34.9407	24.9704	34.763	69.1333	74.9778
11	66298364	66298499	136	BBS1,NM_024649,exon15	0.595588	52.5074	62.6838	55.9191	154.941	179.235
11	66299126	66299213	88	BBS1,NM_024649,exon16	0.545455	97.0455	108.864	115.409	108.352	147.386
11	66299421	66299508	88	BBS1,NM_024649,exon17	0.670455	56.8977	60.6136	53.2955	38.2386	87.0227
12	110012627	110012705	79	MVK,NM_000431,exon2	0.518987	71.6582	72.1266	91.5949	58.557	66.2911
12	110013802	110013950	149	MVK,NM_000431,exon3	0.536913	40.1946	44.1611	50.8389	97.6309	130.322
12	110017606	110017751	146	MVK,NM_000431,exon4	0.554795	122.76	101.39	118.815	100.555	124.747
12	110019199	110019355	157	MVK,NM_000431,exon5	0.675159	71.0892	68.1656	73.707	95.535	127.662
12	110023826	110023930	105	MVK,NM_000431,exon6	0.552381	69.419	62.2667	77.9429	46.9619	74.8857
12	110024558	110024604	47	MVK,NM_000431,exon7	0.489362	48.8936	52.7234	63.6596	66.2766	83.5745
12	110028575	110028666	92	MVK,NM_000431,exon8	0.597826	50.7609	64.6087	64.3261	81.4457	116.522
12	110029045	110029162	118	MVK,NM_000431,exon9	0.635593	64.9068	69.6102	88.2797	74.5	75.6864
12	110032832	110032986	155	MVK,NM_000431,exon10	0.63871	37.929	40.2129	50.9871	119.723	164.465
12	110034230	110034382	153	MVK,NM_000431,exon11	0.647059	47.1961	34.7712	30.3595	92.3725	134.595
14	24550444	24550777	334	NRL,NM_006177,exon3	0.739521	9.34731	10.5719	11.1108	33.021	27.2006
14	24551676	24552057	382	NRL,NM_006177,exon2	0.638743	53.0628	50.2356	57.1675	94.2173	102.775
14	68189359	68189427	69	RDH12,NM_152443,exon3	0.521739	65.942	69.1449	62.2319	48.3913	65.8406
14	68191189	68191308	120	RDH12,NM_152443,exon4	0.566667	94.3833	71.1333	103.667	121.225	146.792
14	68191815	68191971	157	RDH12,NM_152443,exon5	0.535032	134.299	140.516	153.847	69.8726	69.2293
14	68192767	68192872	106	RDH12,NM_152443,exon6	0.481132	90.6226	84.2453	102.708	42.4906	74.8962
14	68193697	68193907	211	RDH12,NM_152443,exon7	0.578199	58.981	65.3365	88.2986	53.3175	70.3507
14	68195907	68196097	191	RDH12,NM_152443,exon8	0.685864	56.644	55.5393	58.5079	50.9058	71.3456
14	68200462	68200565	104	RDH12,NM_152443,exon9	0.538462	83.4712	93.5192	123.75	96.1827	102.875
14	88852162	88852181	20	SPATA7,NM_001040428,exon1	0.65	25.35	42.75	39.35	54.55	61.75
14	88857724	88857799	76	SPATA7,NM_001040428,exon2	0.473684	76.3158	77.8553	95.0263	21.0395	38.9211
14	88859736	88859832	97	SPATA7,NM_018418,exon3	0.43299	37.8969	37.1546	39.866	16.3196	13.9072
14	88862499	88862547	49	SPATA7,NM_001040428,exon3	0.510204	27.0816	33.4082	39.6531	7	13.898
14	88883054	88883188	135	SPATA7,NM_001040428,exon4	0.318519	42.7704	39.8593	72.163	0	0.525926
14	88892575	88893048	474	SPATA7,NM_001040428,exon5	0.440928	56.4198	63.2384	71.2637	57.4388	87.7278
14	88893973	88894040	68	SPATA7,NM_001040428,exon6	0.382353	58.6912	41.1029	52.5735	0.852941	5.57353
14	88895691	88895807	117	SPATA7,NM_001040428,exon7	0.410256	24.2393	31.1026	31.8547	29.3419	49.4786
14	88897515	88897569	55	SPATA7,NM_001040428,exon8	0.472727	84.7455	72.8182	126.564	41.8364	63.0545
14	88899478	88899556	79	SPATA7,NM_001040428,exon9	0.303797	58.2025	46.6835	79.8228	1	0
14	88903886	88903941	56	SPATA7,NM_001040428,exon10	0.357143	60.4643	62.0714	69.8929	2.96429	3.60714
14	88904181	88904766	586	SPATA7,NM_001040428,exon11	0.375427	105.392	95.5939	112.461	44.256	92.2509
14	89291051	89291165	115	TTC8,NM_001288781,exon2	0.582609	10.4174	16.5217	15.5478	30.1043	43.8696
14	89300036	89300066	31	TTC8,NM_144596,exon3	0.516129	60.7742	46.4194	56.5806	13	41.0968
14	89305795	89305916	122	TTC8,NM_001288781,exon3	0.393443	42.459	43.7377	65.9918	6.64754	26.5984
14	89307208	89307272	65	TTC8,NM_001288781,exon4	0.569231	54.5692	51.4615	53.0615	94.2923	79.1077
14	89307380	89307540	161	TTC8,NM_001288781,exon5	0.57764	72.9193	78.4907	82.1056	86.6522	149.323
14	89307768	89307858	91	TTC8,NM_001288781,exon6	0.373626	74.7363	76.0879	93.8571	0	2.20879
14	89307871	89307901	31	TTC8,NM_001288782,exon6	0.225806	78.129	71.3871	102.452	0	0
14	89310149	89310194	46	TTC8,NM_001288781,exon7	0.304348	38.6957	39.8478	52.9565	0	0
14	89312941	89313019	79	TTC8,NM_001288781,exon8	0.278481	35.3418	24.5823	27.557	22.4051	47.8481
14	89319314	89319400	87	TTC8,NM_001288781,exon9	0.471264	85.6782	76.5747	100.414	25.9885	30.2529
14	89323533	89323621	89	TTC8,NM_001288781,exon10|TTC8,NM_001288783,exon9	0.404494	52.9101	49.2135	64.6517	14.2135	41.9438
14	89327565	89327676	112	TTC8,NM_001288781,exon11	0.392857	38.7946	35.5268	58.6607	6.03571	0.446429
14	89336402	89336542	141	TTC8,NM_001288781,exon12	0.397163	34.4397	36.617	53.8369	75.1915	104.014
14	89337892	89338067	176	TTC8,NM_001288781,exon13	0.482955	81.8239	88.733	77.9091	50.9602	60.5227
14	89338673	89338796	124	TTC8,NM_001288781,exon14	0.548387	142.597	143.992	174.718	64.5645	80.3952
14	89341369	89341453	85	TTC8,NM_001288781,exon15	0.388235	41.2824	37.7059	47.2706	2.82353	8.12941
14	89343637	89343754	118	TTC8,NM_001288781,exon16	0.423729	55.7034	47.0508	51.9153	43.1695	60.161
15	72103083	72103201	119	NR2E3,NM_014249,exon1	0.647059	37.9412	37.0084	46.1513	64.0252	35.9748
15	72103822	72103949	128	NR2E3,NM_014249,exon2	0.640625	31.0078	23.8516	27.4453	32.8438	42.0781
15	72104105	72104209	105	NR2E3,NM_014249,exon3	0.695238	23.2667	15.5238	14.1238	71.3048	83.1524
15	72104294	72104516	223	NR2E3,NM_014249,exon4	0.672646	33.4843	34.9238	31.9821	88.5247	141.121
15	72104675	72104851	177	NR2E3,NM_014249,exon5	0.581921	45.5141	42.4633	46.6497	85.5537	128
15	72105728	72105976	249	NR2E3,NM_014249,exon6|NR2E3,NM_014249,exon7	0.64257	76.506	76.7791	75.6546	86.6627	111.723
15	72106352	72106462	111	NR2E3,NM_014249,exon8|NR2E3,NM_016346,exon8	0.648649	55.3514	41.7387	55.9009	137.09	179.198
15	72109892	72110025	134	NR2E3,NM_014249,exon9	0.470149	125.276	85.4627	135.09	39.6194	60.3358
15	89753515	89753674	160	RLBP1,NM_000326,exon9	0.56875	82.7375	82.3625	100.581	90.3125	136.412
15	89753929	89754040	112	RLBP1,NM_000326,exon8	0.535714	66.3304	64.4732	91.2143	134.83	169.491
15	89754973	89755132	160	RLBP1,NM_000326,exon7	0.4875	52.4875	63.9562	70.2188	68.3438	121.556
15	89758290	89758469	180	RLBP1,NM_000326,exon6	0.527778	73.3389	87.3278	82.9722	97.6667	152.067
15	89760350	89760555	206	RLBP1,NM_000326,exon5	0.660194	30.4126	25.9757	29.0243	71.9903	97.5485
15	89761795	89761924	130	RLBP1,NM_000326,exon4	0.623077	31.5615	30.9077	25.8	95.1769	162.592
15	89762194	89762206	13	RLBP1,NM_000326,exon3	0.538462	100.923	115	135.308	58.5385	53.8462
16	1560944	1561151	208	IFT140,NM_014714,exon31	0.673077	44.1202	41.9952	42.6683	70.4087	97.625
16	1568216	1568358	143	IFT140,NM_014714,exon30	0.594406	38.1748	36.0769	44.2098	63.4825	145.678
16	1569881	1570048	168	IFT140,NM_014714,exon29	0.625	40.6607	50.3036	48.4524	116.22	156.857
16	1570131	1570344	214	IFT140,NM_014714,exon28	0.574766	44.3318	31.2664	37.0374	146.785	173.79
16	1570602	1570809	208	IFT140,NM_014714,exon27	0.620192	36.7019	37.8942	42.5673	124.13	144.163
16	1573518	1573701	184	IFT140,NM_014714,exon26	0.625	57.2283	38.0326	51.1739	73.3152	109.69
16	1573828	1573957	130	IFT140,NM_014714,exon25	0.623077	65.8462	57.7769	66.4462	133.146	168.477
16	1574552	1574696	145	IFT140,NM_014714,exon24	0.641379	38.6414	45.7862	43.5655	98.1172	134.159
16	1574784	1574917	134	IFT140,NM_014714,exon23	0.664179	51.6791	44.3881	44.8582	90.2463	124.955
16	1575231	1575327	97	IFT140,NM_014714,exon22	0.56701	18.3299	25.2268	38.2371	35.9588	62.2371
16	1575887	1576078	192	IFT140,NM_014714,exon21	0.677083	14.2656	12.7396	24.849	42.0573	66.3802
16	1576619	1576797	179	IFT140,NM_014714,exon20	0.715084	8.39106	13.3575	6.86592	53.1899	81.2626
16	1607935	1608135	201	IFT140,NM_014714,exon19	0.572139	81.796	68.9801	80.791	109.393	127.308
16	1611985	1612117	133	IFT140,NM_014714,exon18	0.526316	121.098	106.361	125.083	41.2782	60.2632
16	1613997	1614163	167	IFT140,NM_014714,exon17	0.616766	42.6168	43.0898	39.8323	85.7066	95.2036
16	1616161	1616292	132	IFT140,NM_014714,exon16	0.439394	59.8788	63.5758	75.9924	114.258	116.795
16	1618217	1618335	119	IFT140,NM_014714,exon15	0.663866	40.4874	39.3193	42.3697	158.756	191.496
16	1621407	1621535	129	IFT140,NM_014714,exon14	0.488372	75.6667	73.124	86.7364	44.2713	35.3101
16	1630759	1630851	93	IFT140,NM_014714,exon13	0.494624	61.8817	52.2581	66.6129	67.8817	112.731
16	1633314	1633387	74	IFT140,NM_014714,exon12	0.608108	38.1757	32.2703	42.9595	129.757	173.081
16	1634217	1634421	205	IFT140,NM_014714,exon11	0.614634	31.1415	30.722	38.361	115.117	190.859
16	1636130	1636276	147	IFT140,NM_014714,exon10	0.619048	78.6803	75.0476	84.9524	51.3401	50.7619
16	1637198	1637305	108	IFT140,NM_014714,exon9	0.388889	42.3889	36.1574	46.9537	45.4722	89.7407
16	1637933	1638025	93	IFT140,NM_014714,exon8	0.645161	23.7097	11.6559	19.3333	114.667	186.849
16	1639605	1639781	177	IFT140,NM_014714,exon7	0.559322	48.1808	41.0565	45.2712	83.4181	127.339
16	1642176	1642319	144	IFT140,NM_014714,exon6	0.520833	79.8472	70.6111	82.0625	49.1111	86.875
16	1642467	1642589	123	IFT140,NM_014714,exon5	0.601626	83.0488	67.9756	75.9512	97.8374	140.496
16	1652370	1652592	223	IFT140,NM_014714,exon4	0.632287	43.4933	56.6413	59.6054	104.91	142.619
16	1657120	1657267	148	IFT140,NM_014714,exon3	0.52027	34.8649	34.3041	47.9797	72.0608	170.041
16	56518672	56518779	108	BBS2,NM_031885,exon17	0.453704	95.0278	79.7407	90.6944	80.4907	133.046
16	56519501	56519650	150	BBS2,NM_031885,exon16	0.4	51.3	47.1267	56.8667	113.913	173.927
16	56530878	56530991	114	BBS2,NM_031885,exon15	0.464912	31.5439	33.2895	37.1053	55.2719	87.0789
16	56531654	56531792	139	BBS2,NM_031885,exon14	0.359712	56.3022	59.9353	82.3669	34.518	52.9137
16	56532348	56532480	133	BBS2,NM_031885,exon13	0.421053	55.9925	56.4286	59.7519	71.7519	62.5865
16	56533689	56533819	131	BBS2,NM_031885,exon12	0.503817	74.7939	66.0763	92.4656	77.2137	90.229
16	56534765	56534937	173	BBS2,NM_031885,exon11	0.479769	73.6936	75.948	97.5376	53.9827	93.7861
16	56535264	56535409	146	BBS2,NM_031885,exon10	0.534247	71.0753	75.0411	93.6096	39.4178	43.8699
16	56536228	56536368	141	BBS2,NM_031885,exon9	0.560284	69.1135	82.4043	89.8511	110.113	150.504
16	56536584	56536720	137	BBS2,NM_031885,exon8	0.489051	71.6715	59.0219	69.2263	75.1387	82.0146
16	56539861	56539948	88	BBS2,NM_031885,exon7	0.409091	57.0795	53.0795	76.2273	6.90909	30.5
16	56540031	56540136	106	BBS2,NM_031885,exon6	0.424528	75.5566	64.5849	103.302	20.9245	50.6887
16	56543868	56543946	79	BBS2,NM_031885,exon5	0.392405	58.7468	72.3671	82.4304	47.8734	62.1392
16	56544770	56544833	64	BBS2,NM_031885,exon4	0.421875	70.6719	56.6719	79.3594	44.7344	70.7812
16	56545070	56545196	127	BBS2,NM_031885,exon3	0.472441	51.0079	54.5906	60.4646	26.6299	58.3071
16	56548364	56548592	229	BBS2,NM_031885,exon2	0.458515	51.8821	52.1004	80.6725	41.3319	52.5153
16	56553657	56553774	118	BBS2,NM_031885,exon1	0.644068	26.8051	23.5763	25.3898	59.8051	58.6186
16	57279279	57279317	39	ARL2BP,NM_012106,exon1	0.512821	64.4359	28.3077	56.2564	43.9744	32.0513
16	57279991	57280053	63	ARL2BP,NM_012106,exon2	0.460317	131.254	116.841	163.889	40.8413	77.6349
16	57282448	57282555	108	ARL2BP,NM_012106,exon3	0.351852	89.75	85.9907	123.63	4.34259	13.9259
16	57283678	57283764	87	ARL2BP,NM_012106,exon4	0.425287	32.0575	30.5747	30.3103	75.5862	112.747
16	57284322	57284419	98	ARL2BP,NM_012106,exon5	0.428571	36.4286	45.2857	51.0714	38.9796	50.6429
16	57286077	57286179	103	ARL2BP,NM_012106,exon6	0.495146	37.9612	32.8252	49.6311	69.0583	101.951
16	57918067	57918361	295	CNGB1,NM_001286130,exon33	0.708475	51.1119	43.7153	51.1153	79.8746	87.878
16	57921758	57921978	221	CNGB1,NM_001286130,exon32	0.61086	60.9502	44.6516	60.9186	153.457	183.615
16	57931300	57931447	148	CNGB1,NM_001286130,exon31	0.554054	67.3581	65.0743	86.0946	86.7568	71.8649
16	57931699	57931818	120	CNGB1,NM_001286130,exon30	0.558333	60.575	42.9583	67.6083	126.492	138.933
16	57935255	57935339	85	CNGB1,NM_001286130,exon29	0.529412	54.9529	61.6353	68.3882	82.7765	140.941
16	57935431	57935529	99	CNGB1,NM_001286130,exon28	0.525253	58.4848	63.1515	82.6566	83.7172	197.899
16	57937725	57937885	161	CNGB1,NM_001286130,exon27	0.57764	66.7578	77.7516	69.4348	50.1491	104.379
16	57938637	57938779	143	CNGB1,NM_001286130,exon26	0.482517	72.965	78.2727	108.049	77.2168	107.972
16	57945656	57945779	124	CNGB1,NM_001286130,exon25	0.540323	43.1935	35.6855	37.371	85.6532	139.403
16	57946833	57946898	66	CNGB1,NM_001286130,exon24	0.515152	49.8788	44.8788	52.5152	149.985	204.348
16	57949152	57949239	88	CNGB1,NM_001286130,exon23	0.556818	24.5795	24.4205	28.9091	39.2727	57.1591
16	57950032	57950083	52	CNGB1,NM_001286130,exon22	0.480769	63.3846	52.25	59.4231	56.0962	63.2885
16	57951171	57951380	210	CNGB1,NM_001286130,exon21	0.552381	115.233	103.567	129.629	91.4952	90.8571
16	57953002	57953158	157	CNGB1,NM_001286130,exon20	0.585987	132.331	130.045	152.191	112.51	134.293
16	57954290	57954448	159	CNGB1,NM_001286130,exon19	0.591195	51.9057	52.0818	65.5157	76.522	84.8679
16	57957176	57957284	109	CNGB1,NM_001286130,exon18	0.59633	24.9725	27.7064	33.422	39.367	81.7156
16	57965619	57965782	164	CNGB1,NM_001286130,exon17	0.573171	89.9085	99.3537	111.817	99.1159	143.756
16	57973333	57973496	164	CNGB1,NM_001286130,exon16	0.634146	48.5427	50.1037	54.8902	142.683	146.128
16	57974137	57974225	89	CNGB1,NM_001286130,exon15	0.640449	34	38.3483	42.2472	119.135	144.303
16	57983256	57983343	88	CNGB1,NM_001286130,exon14	0.545455	44.1818	33.1136	34.4205	65.6023	58.0682
16	57984284	57984444	161	CNGB1,NM_001286130,exon13	0.559006	60.6273	50.7391	95.764	74.9627	110.261
16	57989246	57989272	27	CNGB1,NM_001135639,exon13	0.592593	57.3704	60.3333	75.963	74.963	77.7778
16	57991244	57991281	38	CNGB1,NM_001135639,exon12	0.578947	55.5789	56.1842	57.2895	91.6579	99.9211
16	57992313	57992389	77	CNGB1,NM_001135639,exon11	0.61039	25.2727	26.5455	25.5584	132.532	135.623
16	57993791	57993969	179	CNGB1,NM_001135639,exon10	0.72067	33.9721	28.6592	27.7318	25.5587	19.9832
16	57994385	57994434	50	CNGB1,NM_001135639,exon9|CNGB1,NM_001286130,exon9	0.6	19.12	18.2	23.58	83.52	95.04
16	57994743	57994819	77	CNGB1,NM_001135639,exon8	0.61039	15.9351	14.2468	20.4156	97.2987	94.8312
16	57996468	57996514	47	CNGB1,NM_001135639,exon7	0.574468	32.4468	51.9149	43.5106	86.0426	88.4468
16	57996745	57996776	32	CNGB1,NM_001135639,exon6	0.65625	23.4688	24.1562	21.375	70.3125	114.844
16	57996877	57996968	92	CNGB1,NM_001135639,exon5	0.630435	50.4022	44.9891	49.25	116.685	143.054
16	57998033	57998106	74	CNGB1,NM_001135639,exon4	0.554054	47.973	53.9459	68.2973	60.0946	59.0676
16	57998390	57998448	59	CNGB1,NM_001135639,exon3	0.627119	55	69.0169	51.5254	65.4068	89.6949
16	58001031	58001190	160	CNGB1,NM_001135639,exon2	0.61875	75.6063	66.1937	83.3688	98.6188	111.838
16	72130056	72130379	324	DHX38,NM_014003,exon2	0.552469	117.083	108.849	144.552	61.6265	86.0525
16	72130720	72130908	189	DHX38,NM_014003,exon3	0.555556	77.9524	78.8307	86.5132	62.3915	86.9048
16	72131575	72131680	106	DHX38,NM_014003,exon4	0.54717	60.934	63.7453	88.0755	91.2642	136.415
16	72132543	72132691	149	DHX38,NM_014003,exon5	0.610738	79.5369	83.9933	86.0336	106.154	131.45
16	72132825	72132944	120	DHX38,NM_014003,exon6	0.6	82.85	74.65	123.175	76.625	94.7417
16	72133102	72133179	78	DHX38,NM_014003,exon7	0.564103	60.9487	57.9359	89.2692	26.0769	32.0513
16	72133630	72133786	157	DHX38,NM_014003,exon8	0.566879	63.8217	52.6369	63.3057	65.9745	92.3057
16	72134334	72134496	163	DHX38,NM_014003,exon9	0.576687	68.2822	79.3926	83.908	81.8834	145.178
16	72134984	72135092	109	DHX38,NM_014003,exon10	0.587156	116.624	118.523	122.11	132.661	182.11
16	72135398	72135511	114	DHX38,NM_014003,exon11	0.54386	59.7807	62.8333	67.5088	117.544	137.868
16	72136972	72137110	139	DHX38,NM_014003,exon12	0.496403	40.5252	40.3237	39.705	44.3885	91.7986
16	72137500	72137687	188	DHX38,NM_014003,exon13	0.569149	85.0319	81.8032	112.553	112.681	158.782
16	72137844	72138030	187	DHX38,NM_014003,exon14	0.57754	71.1337	49.5775	64.0963	84.2674	180.989
16	72138384	72138525	142	DHX38,NM_014003,exon15	0.549296	53.8451	56.5423	75.2817	94.5634	148.218
16	72138925	72139036	112	DHX38,NM_014003,exon16	0.589286	43.2321	47.0714	49.3929	130.857	153.741
16	72139130	72139247	118	DHX38,NM_014003,exon17	0.576271	62.5847	65.2034	68.6102	110.28	124.661
16	72139415	72139523	109	DHX38,NM_014003,exon18	0.46789	56.5138	60.1927	67.3761	33.8899	61.7248
16	72139903	72140016	114	DHX38,NM_014003,exon19	0.605263	24.2895	35.9123	28.2193	113.202	139.632
16	72141238	72141447	210	DHX38,NM_014003,exon20	0.6	54.4	45.8286	45.819	80.3952	140.657
16	72141543	72141698	156	DHX38,NM_014003,exon21	0.608974	75.5449	65.1346	95.4679	117.66	151.66
16	72142125	72142281	157	DHX38,NM_014003,exon22	0.477707	142.191	149.14	170.943	76.6433	150.93
16	72142371	72142506	136	DHX38,NM_014003,exon23	0.588235	95.0515	95.6324	104.603	74.1838	140.404
16	72142698	72142824	127	DHX38,NM_014003,exon24	0.551181	102.961	116.543	114.551	98.9449	110.764
16	72143313	72143409	97	DHX38,NM_014003,exon25	0.618557	40.7732	55.7835	41.9381	62.134	104.68
16	72144854	72144976	123	DHX38,NM_014003,exon26	0.691057	43.2683	44.3902	42.0081	59.3171	69.7724
16	72146311	72146396	86	DHX38,NM_014003,exon27	0.627907	73.7907	59.186	63.0581	52.9186	44.5233
17	1554095	1554250	156	PRPF8,NM_006445,exon43	0.557692	59.1218	68.6154	89.4936	71.3013	87.4487
17	1554401	1554604	204	PRPF8,NM_006445,exon42	0.583333	83.5735	86.0196	89.6078	101.686	162.765
17	1554707	1554847	141	PRPF8,NM_006445,exon41	0.531915	92.8652	75.5674	118.362	93.0567	178.667
17	1554941	1555082	142	PRPF8,NM_006445,exon40	0.598592	88.3521	91.8873	108.704	199.824	212.261
17	1556835	1556977	143	PRPF8,NM_006445,exon39	0.48951	103.035	91.1678	117.315	79.6853	160.72
17	1557070	1557310	241	PRPF8,NM_006445,exon38	0.53112	91.5685	90.8299	97.8548	115.755	193.577
17	1558643	1558837	195	PRPF8,NM_006445,exon37	0.502564	61.9538	65.8872	80.4974	26.4256	55.3179
17	1559685	1559859	175	PRPF8,NM_006445,exon36	0.485714	104.617	101.56	124.051	72.7829	120.64
17	1559941	1560055	115	PRPF8,NM_006445,exon35	0.6	46.9652	56.6609	65.5739	105.635	132.417
17	1561546	1561675	130	PRPF8,NM_006445,exon34	0.553846	107.985	103.715	106.569	89.4154	149.638
17	1561819	1562057	239	PRPF8,NM_006445,exon33	0.48954	114.28	104.762	114.23	71.3808	118.167
17	1562650	1562842	193	PRPF8,NM_006445,exon32	0.549223	82.3731	74.6166	80.8705	68.943	108.762
17	1563134	1563295	162	PRPF8,NM_006445,exon31	0.469136	86.6728	65.0679	95.8333	25.8395	43.9136
17	1563725	1563872	148	PRPF8,NM_006445,exon30	0.493243	76.5203	76.5338	98.1622	67.2095	133.372
17	1563991	1564121	131	PRPF8,NM_006445,exon29	0.496183	78.7939	75.8626	82.0611	52.7863	96.0076
17	1564286	1564456	171	PRPF8,NM_006445,exon28	0.538012	144.216	157.45	154.018	62.5205	92.4912
17	1564564	1564700	137	PRPF8,NM_006445,exon27	0.489051	94.9927	72.4672	97.708	61.5693	86.8248
17	1564904	1565084	181	PRPF8,NM_006445,exon26	0.508287	100.718	96.5249	117.459	36.326	80.1713
17	1565199	1565447	249	PRPF8,NM_006445,exon25	0.506024	127.566	112.51	148.675	146.815	161.819
17	1576374	1576491	118	PRPF8,NM_006445,exon24	0.567797	89.0763	80.5339	107.195	93.2034	160.89
17	1576650	1576861	212	PRPF8,NM_006445,exon23	0.561321	49.2123	62.8491	69.3396	75.4717	137.467
17	1577039	1577186	148	PRPF8,NM_006445,exon22	0.493243	97.6014	80.1419	105.453	29.1622	49.3784
17	1577735	1577974	240	PRPF8,NM_006445,exon21	0.495833	68.875	72.425	82.5583	55.5917	94
17	1578445	1578633	189	PRPF8,NM_006445,exon20	0.507937	69.1852	63.4074	83.328	100.302	199.587
17	1578913	1579106	194	PRPF8,NM_006445,exon19	0.520619	129.361	109.454	136.289	53.433	97.5464
17	1579221	1579348	128	PRPF8,NM_006445,exon18	0.578125	71.2344	70.5391	103.688	60.0156	86.5391
17	1579500	1579664	165	PRPF8,NM_006445,exon17	0.527273	97.8424	87.103	117.091	108.242	162.03
17	1579798	1580005	208	PRPF8,NM_006445,exon16	0.572115	74.6154	79.0529	98.2548	116.952	156.788
17	1580269	1580466	198	PRPF8,NM_006445,exon15	0.545455	51.6212	42.298	62.8838	54.6616	81.0909
17	1580858	1580988	131	PRPF8,NM_006445,exon14	0.59542	54.6489	47.5878	61.4122	53	71.6336
17	1581811	1581946	136	PRPF8,NM_006445,exon13	0.455882	60.4485	65.2426	82.0809	68.5662	166.228
17	1582055	1582175	121	PRPF8,NM_006445,exon12	0.504132	98.6529	94.5702	110.05	135.397	225.223
17	1582310	1582500	191	PRPF8,NM_006445,exon11	0.513089	166.906	153.173	182.319	163.921	212.471
17	1582584	1582704	121	PRPF8,NM_006445,exon10	0.545455	86.1983	60.1736	79.8264	41.7438	56.7521
17	1582902	1583093	192	PRPF8,NM_006445,exon9	0.583333	83.9896	73.2604	90.7031	39.7031	60.4635
17	1584019	1584125	107	PRPF8,NM_006445,exon8	0.448598	123.832	130.888	157.243	38.2804	99.9439
17	1584222	1584348	127	PRPF8,NM_006445,exon7	0.425197	93.5591	98.874	113.008	76.4252	113.331
17	1584771	1584984	214	PRPF8,NM_006445,exon6	0.481308	89.8738	94.743	112.29	85.715	147.206
17	1585113	1585332	220	PRPF8,NM_006445,exon5	0.527273	83.1273	65.8409	85.1182	87.9727	150.286
17	1585422	1585587	166	PRPF8,NM_006445,exon4	0.536145	67.3855	62.2892	75.7651	55.753	79.6024
17	1586826	1586995	170	PRPF8,NM_006445,exon3	0.505882	86.6176	102.206	109.982	83.6235	138.218
17	1587765	1587865	101	PRPF8,NM_006445,exon2	0.623762	30.2772	38.8119	43.3168	83.9505	54.6832
17	58227395	58227453	59	CA4,NM_000717,exon1	0.745763	4.33898	3.28814	1	53.3051	61.9492
17	58232674	58232728	55	CA4,NM_000717,exon2	0.581818	45.1455	57.0364	67.7091	52.6545	73.6545
17	58233920	58234076	157	CA4,NM_000717,exon3	0.528662	63.0255	59.7389	49.051	57.7898	90.8535
17	58234787	58234933	147	CA4,NM_000717,exon4	0.571429	71.9728	71.1973	72.7075	242.646	200.401
17	58235050	58235149	100	CA4,NM_000717,exon5	0.52	116.66	95.56	138.45	118.22	122.83
17	58235421	58235488	68	CA4,NM_000717,exon6	0.588235	18.6176	17.3235	18.8824	77.1618	87.4559
17	58235643	58235807	165	CA4,NM_000717,exon7	0.575758	48.3939	36.1818	36.7333	73.303	98.1697
17	58236590	58236785	196	CA4,NM_000717,exon8	0.653061	28.2245	35.699	31.6888	81.5612	104.204
17	74536223	74536297	75	PRCD,NM_001077620,exon1	0.626667	33.52	29.1733	24.8667	74.5733	65.9867
17	74536586	74536655	70	PRCD,NM_001077620,exon2	0.671429	23.8429	28.6286	28.6857	87.5143	119.6
17	74538634	74538656	23	PRCD,NM_001077620,exon3	0.434783	38.087	29.2609	32.5217	84.9565	103
17	79495557	79496383	827	FSCN2,NM_001077182,exon1	0.673519	28.0617	27.8235	31.7207	102.637	155.253
17	79502077	79502234	158	FSCN2,NM_001077182,exon2	0.544304	45.6456	43.3924	56.4367	63.0759	68.3228
17	79503171	79503293	123	FSCN2,NM_001077182,exon3	0.577236	41.1301	36.8211	37.9837	50.1301	76.0732
17	79503575	79503815	241	FSCN2,NM_001077182,exon4|FSCN2,NM_012418,exon4	0.692946	28.6888	29.8299	50.6183	179.286	194.755
17	79503900	79504106	207	FSCN2,NM_001077182,exon5	0.743961	6.52657	8.29952	14.4058	39.9034	26.7826
17	79618103	79618180	78	PDE6G,NM_002602,exon4	0.564103	67.4103	53.4231	68.641	59.7949	80.3462
17	79618674	79618715	42	PDE6G,NM_002602,exon3	0.595238	61.5238	61.2143	60.2381	269.881	308.357
17	79620189	79620335	147	PDE6G,NM_002602,exon2	0.605442	53.2857	40.0476	56.8163	123.741	156.463
19	1491268	1491383	116	REEP6,NM_001329556,exon1	0.655172	9.99138	8.10345	15.0172	46.0948	39.5603
19	1495292	1495386	95	REEP6,NM_001329556,exon2	0.557895	82.4737	63.5474	84.6842	173.705	346.484
19	1495467	1495606	140	REEP6,NM_001329556,exon3	0.557143	119.6	116.264	128.057	235.086	348.121
19	1496283	1496452	170	REEP6,NM_001329556,exon4	0.641176	45.4882	42.5059	63.0235	98.5941	139.094
19	1496589	1496670	82	REEP6,NM_001329556,exon5	0.719512	19.3902	31.7073	27.7683	112.451	144.354
19	1497172	1497210	39	REEP6,NM_001329556,exon6	0.615385	27.3846	19.9231	16.8974	42.6923	43.1538
19	7504826	7505368	543	ARHGEF18,NM_001130955,exon1|ARHGEF18,NM_015318,exon2	0.644567	36.6519	34.8932	41.9595	157.221	207.414
19	7506538	7506651	114	ARHGEF18,NM_001130955,exon2	0.429825	40.0877	46.7281	45.614	60.4561	96.1667
19	7506797	7506938	142	ARHGEF18,NM_001130955,exon3	0.549296	67.993	66.0282	85.9155	88.6268	110
19	7509089	7509340	252	ARHGEF18,NM_001130955,exon4	0.615079	30.496	28.6627	33.1905	148.508	223.833
19	7511928	7512054	127	ARHGEF18,NM_001130955,exon5	0.377953	109.504	100.724	100.63	42	36.9291
19	7516034	7516152	119	ARHGEF18,NM_001130955,exon6	0.537815	40.4538	37.395	57.0336	80.4118	129.471
19	7518352	7518601	250	ARHGEF18,NM_001130955,exon7	0.556	51.5	53.976	55.672	74.896	144.164
19	7521212	7521289	78	ARHGEF18,NM_001130955,exon8	0.435897	57.0769	61.6923	99.1154	51	100.192
19	7523397	7523576	180	ARHGEF18,NM_001130955,exon9	0.544444	65.9333	64.0056	87.6833	113.233	99.7722
19	7524788	7524880	93	ARHGEF18,NM_001130955,exon10	0.666667	22.6022	27.1075	19.2903	155.968	170.903
19	7527037	7527220	184	ARHGEF18,NM_001130955,exon11	0.608696	41.0761	44.9076	42.3641	119.038	164.712
19	7528703	7528841	139	ARHGEF18,NM_001130955,exon12	0.676259	15.7626	24.2518	16.9496	108.597	96.0935
19	7529445	7529576	132	ARHGEF18,NM_001130955,exon13	0.598485	47.8939	53.447	57.9167	116.78	141.826
19	7531803	7531860	58	ARHGEF18,NM_001130955,exon14	0.706897	73.5345	73.3448	77.8276	118.052	64.7241
19	7531956	7532004	49	ARHGEF18,NM_001130955,exon15	0.591837	43.6735	55.0612	46.8571	140.857	112.939
19	7532099	7532570	472	ARHGEF18,NM_001130955,exon16	0.726695	4.87288	5.75424	7.17373	19.7669	23.3983
19	7533710	7534017	308	ARHGEF18,NM_001130955,exon17	0.698052	13.9838	20.3734	19.9416	66.6851	72.0909
19	7534789	7534915	127	ARHGEF18,NM_001130955,exon18	0.637795	27.6693	21.3701	26.6378	135.102	187.008
19	7535011	7535184	174	ARHGEF18,NM_001130955,exon19	0.689655	25.3966	18.6552	19.7644	137.489	181.011
19	48337700	48337800	101	CRX,NM_000554,exon2	0.584158	58.5941	70.7822	62.6733	123.485	165.931
19	48339499	48339651	153	CRX,NM_000554,exon3	0.633987	61.0784	82.1699	71.6797	81.9673	115.157
19	48342576	48343224	649	CRX,NM_000554,exon4	0.637904	58.9384	57.3744	64.5917	169.721	196.19
19	54621658	54621835	178	PRPF31,NM_015629,exon2	0.533708	100.596	100.618	136.803	42.8315	72.8202
19	54621952	54622013	62	PRPF31,NM_015629,exon3	0.403226	73.7258	78.6774	124.694	42.0484	57.7097
19	54625238	54625322	85	PRPF31,NM_015629,exon4	0.588235	36.7882	36.1529	46.0706	127.471	157.376
19	54625875	54625973	99	PRPF31,NM_015629,exon5	0.484848	62.7879	68.1414	73.4949	105.384	126.899
19	54626832	54626939	108	PRPF31,NM_015629,exon6	0.592593	41.9907	47.0093	49.8981	159.852	146.019
19	54627127	54627297	171	PRPF31,NM_015629,exon7	0.625731	52.9006	68.3099	78.6784	96.9766	119.462
19	54627877	54628035	159	PRPF31,NM_015629,exon8	0.647799	22.8365	20.566	34.0314	68.1887	89.4654
19	54629902	54629992	91	PRPF31,NM_015629,exon9	0.659341	22.3846	26.011	25.0659	149.264	166.209
19	54631447	54631575	129	PRPF31,NM_015629,exon10	0.643411	11.2403	29.0155	15.5969	17.7674	29.7442
19	54631679	54631752	74	PRPF31,NM_015629,exon11	0.621622	20.7973	22.8649	22.3919	8.10811	11.8108
19	54632431	54632560	130	PRPF31,NM_015629,exon12	0.646154	31.3769	31.2615	33.3077	77.0538	99.7615
19	54632646	54632745	100	PRPF31,NM_015629,exon13	0.68	19.09	17.82	20.71	48.67	71.92
19	54634737	54634863	127	PRPF31,NM_015629,exon14	0.559055	71.1654	70.7087	65.9291	77.6457	145.165
20	2639087	2639168	82	IDH3B,NM_174855,exon12|IDH3B,NM_001330763,exon13	0.54878	87.3902	100.756	128.841	62.2073	124.646
20	2639396	2639483	88	IDH3B,NM_006899,exon12|IDH3B,NM_001330763,exon12	0.556818	70.2386	56.0341	66.1932	64.2045	109.875
20	2639898	2639958	61	IDH3B,NM_001258384,exon12	0.52459	5.95082	2.96721	5.16393	96	110.377
20	2640170	2640231	62	IDH3B,NM_001258384,exon11	0.483871	83.5323	79.7903	97.6613	90.5806	152.387
20	2640344	2640439	96	IDH3B,NM_001258384,exon10	0.604167	80.0104	63.2917	73.7396	69.375	115.49
20	2640675	2640822	148	IDH3B,NM_001258384,exon9	0.513514	77.4797	75.7027	88.7297	79.027	131.899
20	2640908	2641011	104	IDH3B,NM_001258384,exon8	0.461538	90.2115	80.7404	106.74	89.7404	141.76
20	2641102	2641236	135	IDH3B,NM_001258384,exon7	0.525926	95.6815	92.5556	116.57	174.837	214.17
20	2641342	2641475	134	IDH3B,NM_001258384,exon6	0.485075	101.47	93.7985	113.552	161.418	207.179
20	2641554	2641615	62	IDH3B,NM_001258384,exon5	0.516129	56.7581	53.6613	67.0161	103.532	129.565
20	2644091	2644212	122	IDH3B,NM_001258384,exon4	0.557377	74.8934	78.377	73.7131	97.6148	148.352
20	2644305	2644404	100	IDH3B,NM_001258384,exon3	0.65	92.23	89.7	90.69	73.83	146.49
20	2644570	2644651	82	IDH3B,NM_001258384,exon2	0.731707	38.878	42.622	53.6463	117.427	160.476
20	2644798	2644834	37	IDH3B,NM_001258384,exon1	0.675676	55.2703	54.2162	58.4324	162.865	194.568
20	21106677	21106845	169	KIZ,NM_001276389,exon1|KIZ,NM_018474,exon1	0.704142	18.2426	11.142	14.432	44.787	42.9231
20	21112737	21112800	64	KIZ,NM_018474,exon2|KIZ,NM_001163022,exon2	0.34375	28.9219	30	36.2969	17.3438	37.25
20	21117030	21117193	164	KIZ,NM_018474,exon3	0.347561	54.4085	51.3354	74.5183	11.8476	30.2988
20	21126205	21126295	91	KIZ,NM_001163022,exon3	0.395604	50.8022	58.5824	50.8791	1	1.91209
20	21142511	21143148	638	KIZ,NM_001163022,exon4	0.445141	92.1176	93.616	105.252	54.221	73.6975
20	21143490	21143800	311	KIZ,NM_001163022,exon5	0.437299	55.6367	51.1125	76.5113	44.2637	65.1093
20	21186129	21186222	94	KIZ,NM_001163022,exon6|KIZ,NM_001163022,exon7	0.489362	54.0532	53.1383	52.0426	45.5851	35
20	21195172	21195338	167	KIZ,NM_001163022,exon8	0.443114	47.7725	54.2814	70.3832	45.012	65.7425
20	21196220	21196286	67	KIZ,NM_001163022,exon9	0.447761	36.8806	35.7463	43.8507	67.4179	118.075
20	21209648	21209753	106	KIZ,NM_001163022,exon10	0.415094	59.9623	53.4151	65.9057	28.9057	41.1038
20	21213371	21213468	98	KIZ,NM_001163022,exon11	0.418367	81.3571	71.949	79.9286	61.6837	95.0714
20	21224882	21224926	45	KIZ,NM_001163022,exon12	0.311111	70.1333	60.3556	64.5556	73.7556	82.3778
20	21227116	21227214	99	KIZ,NM_001163022,exon13	0.434343	59.8485	52.202	70.5758	31.8687	62.8485
20	62612598	62612669	72	PRPF6,NM_012469,exon1	0.666667	22.0833	11.6389	29.9306	90.9722	167.097
20	62614399	62614568	170	PRPF6,NM_012469,exon2	0.558824	63.4647	59.2941	60.0647	125.306	174.753
20	62616259	62616378	120	PRPF6,NM_012469,exon3	0.45	82.15	64.725	86.875	21.3917	45.7417
20	62624759	62624838	80	PRPF6,NM_012469,exon4	0.45	41.25	37.425	34.7	77.6375	73.175
20	62626268	62626445	178	PRPF6,NM_012469,exon5	0.516854	50.1348	40.3652	54.1966	59.1629	97.4888
20	62626679	62626835	157	PRPF6,NM_012469,exon6	0.535032	76.2166	60.2803	94.2484	56.7898	86.0446
20	62630397	62630492	96	PRPF6,NM_012469,exon7	0.53125	26.2917	25.7917	33.4271	73.2917	106.031
20	62630955	62631112	158	PRPF6,NM_012469,exon8	0.563291	82.9684	81.5759	80.2405	72.2468	121.209
20	62632429	62632592	164	PRPF6,NM_012469,exon9	0.567073	56.6585	49.9268	65.628	84.622	116.933
20	62641552	62641671	120	PRPF6,NM_012469,exon10	0.575	65.0417	64.75	70.5667	69.2583	119.892
20	62642637	62642856	220	PRPF6,NM_012469,exon11	0.568182	55.9091	62.4545	68.6864	67.1545	93.7636
20	62648075	62648198	124	PRPF6,NM_012469,exon12	0.58871	112.282	105.411	119.081	133.597	164.798
20	62654109	62654231	123	PRPF6,NM_012469,exon13	0.609756	45.6179	49.2358	39.6911	142.065	148.626
20	62655907	62656046	140	PRPF6,NM_012469,exon14	0.657143	55.5643	53.4286	65.6571	50.6071	73.2929
20	62657291	62657411	121	PRPF6,NM_012469,exon15	0.68595	40.2231	44.1322	45.405	104.207	145.38
20	62658334	62658511	178	PRPF6,NM_012469,exon16	0.573034	56.4831	48.5843	57.5337	70.8539	69.1573
20	62658955	62659089	135	PRPF6,NM_012469,exon17	0.548148	132.8	120.474	133.541	90.8963	123.748
20	62659830	62659922	93	PRPF6,NM_012469,exon18	0.623656	44.2151	48.1183	44.5054	84.8172	94.9355
20	62660729	62660844	116	PRPF6,NM_012469,exon19	0.612069	81.7672	79.6552	99.2155	104.621	140.078
20	62663270	62663397	128	PRPF6,NM_012469,exon20	0.570312	106.562	93.3047	100.625	62.4688	76.3281
20	62664193	62664346	154	PRPF6,NM_012469,exon21	0.616883	59.5779	46.4805	65.6234	60.7792	82.3831
X	13753190	13753202	13	OFD1,NM_001330209,exon1	0.615385	40.0769	88.3077	39.6923	30.1538	52.0769
X	13753366	13753465	100	OFD1,NM_001330209,exon2	0.45	75.52	157.69	99.63	83.61	77.16
X	13754596	13754797	202	OFD1,NM_001330209,exon3	0.430693	37.4158	72.5396	55.5545	50	36.9356
X	13756964	13757033	70	OFD1,NM_001330209,exon4	0.357143	42.4857	77.9429	35.3714	0	0
X	13757120	13757151	32	OFD1,NM_001330209,exon5	0.3125	27.3438	65.8125	42.4688	2	0
X	13762533	13762638	106	OFD1,NM_001330209,exon6|OFD1,NM_001330210,exon7	0.330189	24.5	43.1981	24.0566	37.4717	25.0283
X	13764437	13764574	138	OFD1,NM_001330209,exon7	0.384058	37.5797	83.2609	46.4638	26.3841	41.3623
X	13764898	13765072	175	OFD1,NM_001330209,exon8	0.342857	25.9886	56.9543	39.3657	64.0057	35.4571
X	13767545	13767652	108	OFD1,NM_001330209,exon9	0.333333	15.6389	14.2037	12.2685	0.425926	1.78704
X	13769367	13769487	121	OFD1,NM_001330210,exon11	0.404959	34.2479	54.6281	37.9339	1	3.04959
X	13771486	13771560	75	OFD1,NM_001330209,exon10	0.346667	17.48	45.5333	21.68	37.48	35.2
X	13773269	13773361	93	OFD1,NM_001330209,exon11	0.354839	55.8925	110.161	72.3333	10.7312	4.90323
X	13774696	13774886	191	OFD1,NM_001330209,exon12	0.361257	61.6126	92.199	50.1885	12.9319	13.9895
X	13775778	13775909	132	OFD1,NM_001330209,exon13	0.507576	24.5	49.0076	33.2045	26.3712	21.9015
X	13776455	13776567	113	OFD1,NM_001330209,exon14	0.415929	24.354	61.0619	31.885	45.5664	29.177
X	13778233	13778839	607	OFD1,NM_001330209,exon15	0.476112	54.4185	91.7265	46.9769	61.598	50.7545
X	13779203	13779330	128	OFD1,NM_001330209,exon16	0.59375	48.4219	76.2891	36.5938	75.6641	66.8828
X	13780462	13780563	102	OFD1,NM_001330209,exon17	0.333333	37.5392	89.4902	45.0784	17.9902	22.3333
X	13781863	13781974	112	OFD1,NM_001330209,exon18	0.589286	27.0714	35.1518	26.0714	61.7232	56.5625
X	13785245	13785403	159	OFD1,NM_001330209,exon19	0.383648	40.6478	61.8868	45.7736	15.3648	10.6604
X	13786172	13786343	172	OFD1,NM_001330209,exon20	0.325581	23.0523	62.6744	45.7965	23.0523	9.40116
X	13786836	13786904	69	OFD1,NM_001330209,exon21	0.478261	61.3188	108.333	79.7391	46.6812	31.6812
X	13787184	13787227	44	OFD1,NM_001330209,exon22	0.386364	44.7273	83.6136	57.5227	21.4545	16.25
X	38128878	38129085	208	RPGR,NM_000328,exon19	0.350962	48.8269	90.1779	62.7548	20.2115	19.8077
X	38132638	38132730	93	RPGR,NM_000328,exon18	0.354839	11.7204	35.7957	27.0645	25.8602	25.3118
X	38134341	38134399	59	RPGR,NM_000328,exon17	0.423729	45.0508	84.0508	46.3729	18.5085	13.5593
X	38135839	38136025	187	RPGR,NM_000328,exon16	0.363636	41.6364	72.877	43.1176	39.893	37.1337
X	38144792	38146498	1707	RPGR,NM_001034853,exon15|RPGR,NM_000328,exon15	0.530756	36.9531	65.2912	41.3849	48.5319	40.9145
X	38147113	38147294	182	RPGR,NM_000328,exon14	0.401099	58.1044	119.077	56.6374	85.2967	67.4066
X	38150211	38150277	67	RPGR,NM_000328,exon13	0.343284	19.403	40.9701	23.403	1	0.970149
X	38150645	38150737	93	RPGR,NM_000328,exon12	0.333333	24.3441	52.871	25.5806	2.35484	1
X	38156536	38156705	170	RPGR,NM_000328,exon11	0.470588	25.4235	44.1588	26.3118	89.4353	47.7765
X	38158208	38158394	187	RPGR,NM_000328,exon10	0.449198	14.8984	46.4011	33.0535	39.3102	31.0535
X	38160499	38160624	126	RPGR,NM_000328,exon9	0.365079	69.3571	122.833	88.8333	8.93651	8
X	38163887	38164043	157	RPGR,NM_000328,exon8	0.382166	26.9554	47.7197	32.2357	37.9363	29.6369
X	38169867	38170026	160	RPGR,NM_000328,exon7	0.5125	14.975	37.2313	19.4375	81.8875	36.9438
X	38176568	38176718	151	RPGR,NM_000328,exon6	0.410596	30.6887	59.053	45.7351	107.914	64.6093
X	38178081	38178240	160	RPGR,NM_000328,exon5	0.41875	37.1688	69.1125	38.6313	90.25	84.8312
X	38180279	38180342	64	RPGR,NM_000328,exon4	0.46875	16.7188	25.5938	15.4531	40.9844	30.25
X	38182105	38182198	94	RPGR,NM_000328,exon3	0.404255	24.8723	58.5	41.1596	73.2234	64.2553
X	38182651	38182777	127	RPGR,NM_000328,exon2	0.377953	33.2047	62.378	32.8268	1	1.54331
X	38186592	38186620	29	RPGR,NM_000328,exon1	0.655172	0.068966	12.6897	8.72414	48.5517	31.8966
X	46696535	46696637	103	RP2,NM_006915,exon1	0.61165	28.3107	76.5922	29.9515	142.136	103.961
X	46712910	46713576	667	RP2,NM_006915,exon2	0.421289	55.952	91.6057	60.4618	77.1574	70.1544
X	46719422	46719537	116	RP2,NM_006915,exon3	0.439655	24.2241	53.7672	29.0431	62.1034	51.7845
X	46736939	46737025	87	RP2,NM_006915,exon4	0.413793	62.9195	119.736	73.1379	0.241379	3.72414
X	46739120	46739204	85	RP2,NM_006915,exon5	0.411765	22.8471	35.1412	17.7765	22.6118	10.8941
